# Supplementary material for: A decision tree to identify the combinations of non-communicable diseases that constitute the highest risk for dental caries experience: A hospital records-based study
Source: PLoS One. 2021 Oct 6;16(10):e0257079. doi: 10.1371/journal.pone.0257079 (PMC8494304; doi:10.1371/journal.pone.0257079)
Supplement: S1 Data — (XLSX) [file pone.0257079.s001.xlsx]

## Sheet: Sheet1
ID	sex (1/2)	Age	NCDs	HT	DM	Osteoporosis	Renal dz.	Respiratory dz.	Liver dz.	Cancer	CVD	Hyperlipidemia	RA	Dementia	arthritis	Autoimmune dz.	Urologic dz.0 (prostate & bladder	Thyroidal dz.	OBGY dz	neurologic dz	psychiatic and mental disorder	smoking	#teeth (root rest 포함)	DT (caries + r.r)	MT (28-#tooth)	FT (Cr+Br*2)	DMFT	DMFT rate	C4 caries
1	2	70		1							1												21	5	7	8	20	71.4286	2
2	2	75		1							1												22	0	6	11	17	60.7143	0
3	1	54		1																			25	0	3	9	12	42.8571	0
4	2	76									1												28	0	0	3	3	10.7143	0
5	2	74																					20	1	8	1	10	35.7143	0
6	1	60	1																			1	24	0	4	7	11	39.2857	0
7	2	46	1																				28	0	0	1	1	3.57143	0
8	1	45																					27	0	1	0	1	3.57143	0
9	2	54										1											28	0	0	9	9	32.1429	0
10	1	68		1	1							1											24	0	4	7	11	39.2857	0
11	1	51	1																			1	25	0	3	1	4	14.2857	0
12	2	66		1								1											28	0	0	7	7	25	0
13	2	54		1							1												28	0	0	2	2	7.14286	0
14	2	54				1				1									1				25	0	3	9	12	42.8571	0
15	1	74																1				1	13	4	15	6	25	89.2857	2
16	2	68		1	1																		25	1	3	7	11	39.2857	0
17	1	69		1	1				1	1													25	0	3	3	6	21.4286	0
18	2	74		1															1				24	2	4	12	18	64.2857	0
19	1	62									1												28	1	0	0	1	3.57143	0
20	2	61		1	1																		28	1	0	1	2	7.14286	0
21	1	72		1						1													21	0	7	6	13	46.4286	0
22	2	57			1																		28	0	0	2	2	7.14286	0
23	2	51	1																				26	0	2	4	6	21.4286	0
24	2	72									1												16	1	12	9	22	78.5714	0
25	2	63	1																				25	1	3	8	12	42.8571	0
26	1	62																		1			17	0	11	9	20	71.4286	0
27	1	74		1	1						1	1											25	3	3	5	11	39.2857	0
28	2	47	1																				28	0	0	1	1	3.57143	0
29	1	55			1																		27	0	1	1	2	7.14286	0
30	2	62		1		1					1	1						1					25	0	3	2	5	17.8571	0
31	1	50										1											26	0	2	3	5	17.8571	0
32	2	24	1																				28	0	0	1	1	3.57143	0
33	2	68				1									1								0	0	28	0	28	100	0
34	1	45																					28	0	0	2	2	7.14286	0
35	1	55	1																			1	26	0	2	7	9	32.1429	0
36	2	47	1																				28	0	0	0	0	0	0
37	1	72		1								1											28	0	0	7	7	25	0
38	2	67				1																	27	0	1	0	1	3.57143	0
39	2	61				1						1											27	1	1	2	4	14.2857	0
40	2	53	1																				27	1	1	1	3	10.7143	0
41	2	31																			1		27	3	1	2	6	21.4286	0
42	2	58									1												25	0	3	8	11	39.2857	0
43	2	79		1								1			1								12	3	16	7	26	92.8571	1
44	2	66				1																	28	1	0	5	6	21.4286	0
45	2	66									1												19	0	9	9	18	64.2857	0
46	1	57	1																			1	16	0	12	4	16	57.1429	0
47	2	55		1								1											28	0	0	2	2	7.14286	0
48	2	65	1																				27	0	1	5	6	21.4286	0
49	1	39						1															28	0	0	1	1	3.57143	0
50	2	58			1							1											27	0	1	5	6	21.4286	0
51	2	38	1																				27	0	1	0	1	3.57143	0
52	2	46	1																				27	0	1	5	6	21.4286	0
53	1	60	1																				23	1	5	2	8	28.5714	0
54	2	68				1						1											20	0	8	9	17	60.7143	0
55	2	89		1		1									1		1						15	3	13	6	22	78.5714	3
56	1	56		1			1																27	0	1	2	3	10.7143	0
57	1	65	1																				28	0	0	4	4	14.2857	0
58	1	56		1			1																28	1	0	3	4	14.2857	0
59	2	65													1								28	0	0	3	3	10.7143	0
60	1	50									1												26	0	2	2	4	14.2857	0
61	2	56										1						1					25	1	3	6	10	35.7143	0
62	1	66		1	1	1																	21	2	7	3	12	42.8571	0
63	1	55		1																		1	25	0	3	2	5	17.8571	0
64	2	71		1								1											26	0	2	8	10	35.7143	0
65	1	65										1											23	0	5	2	7	25	0
66	1	53	1																				27	0	1	4	5	17.8571	0
67	1	44			1																		26	0	2	2	4	14.2857	0
68	2	43																			1		26	0	2	1	3	10.7143	0
69	1	43	1																				28	0	0	1	1	3.57143	0
70	2	44																1					24	1	4	7	12	42.8571	0
71	2	59	1																				25	0	3	2	5	17.8571	0
72	1	67																		1			28	0	0	3	3	10.7143	0
73	1	65	1																				25	0	3	2	5	17.8571	0
74	1	49		1			1															1	27	0	1	1	2	7.14286	0
75	2	42	1																				28	0	0	1	1	3.57143	0
76	2	55									1				1								28	0	0	1	1	3.57143	0
77	1	34	1																				28	2	0	0	2	7.14286	0
78	2	48							1														28	0	0	3	3	10.7143	0
79	2	55														1							24	0	4	3	7	25	0
80	1	34	1																				28	0	0	0	0	0	0
81	1	66		1	1						1												26	0	2	9	11	39.2857	0
82	1	72										1											22	2	6	9	17	60.7143	0
83	1	54	1																				24	0	4	2	6	21.4286	0
84	2	43	1																				28	0	0	0	0	0	0
85	1	56										1											24	0	4	0	4	14.2857	0
86	1	69																					27	0	1	0	1	3.57143	0
87	1	39		1																			26	2	2	1	5	17.8571	0
88	2	56	1																				25	0	3	6	9	32.1429	0
89	2	30	1																				24	0	4	0	4	14.2857	0
90	1	65	1																				27	0	1	0	1	3.57143	0
91	1	45	1																				28	0	0	0	0	0	0
92	2	32	1																				24	0	4	0	4	14.2857	0
93	2	59	1																				22	0	6	11	17	60.7143	0
94	2	24	1																				28	0	0	1	1	3.57143	0
95	1	53	1																				28	0	0	0	0	0	0
96	1	51	1																				28	2	0	4	6	21.4286	0
97	1	52																1					27	0	1	0	1	3.57143	0
98	1	60			1																		28	0	0	1	1	3.57143	0
99	2	51		1																			28	0	0	2	2	7.14286	0
100	2	36																			1		28	0	0	8	8	28.5714	0
101	2	49																					28	0	0	2	2	7.14286	0
102	1	58					1	1				1					1						26	3	2	2	7	25	0
103	1	64	1																				25	0	3	0	3	10.7143	0
104	1	54		1																			20	0	8	7	15	53.5714	0
105	2	70																					19	8	9	10	27	96.4286	0
106	2	71					1			1							1				1		26	0	2	11	13	46.4286	0
107	2	56	1																				22	0	6	0	6	21.4286	0
108	1	50		1							1												24	6	4	5	15	53.5714	0
109	1	62	1																				28	0	0	3	3	10.7143	0
110	1	38	1																				24	0	4	4	8	28.5714	0
111	1	58		1	1																		19	1	9	0	10	35.7143	0
112	2	59		1	1							1											25	0	3	5	8	28.5714	0
113	2	71				1						1											28	1	0	1	2	7.14286	0
114	2	58																			1		28	0	0	2	2	7.14286	0
115	1	69		1								1											27	0	1	11	12	42.8571	0
116	1	56	1																				27	0	1	4	5	17.8571	0
117	2	65	1																				26	1	2	7	10	35.7143	0
118	2	49	1																				25	0	3	2	5	17.8571	0
119	2	61															1		1				24	0	4	4	8	28.5714	0
120	1	72													1		1						25	4	3	7	14	50	0
121	1	50	1																				25	2	3	2	7	25	1
122	1	61		1		1						1											26	0	2	1	3	10.7143	0
123	2	74	1																				25	0	3	6	9	32.1429	0
124	2	80		1								1											26	0	2	5	7	25	0
125	1	72		1																			28	0	0	0	0	0	0
126	1	58	1																				27	0	1	0	1	3.57143	0
127	2	51									1							1					28	0	0	4	4	14.2857	0
128	2	66																1					19	0	9	6	15	53.5714	0
129	1	48		1	1																		25	1	3	4	8	28.5714	0
130	2	57	1																				28	0	0	9	9	32.1429	0
131	1	60	1																				24	8	4	5	17	60.7143	0
132	1	47	1																			1	25	0	3	1	4	14.2857	0
133	2	59									1												27	0	1	2	3	10.7143	0
134	1	61			1						1												25	0	3	8	11	39.2857	0
135	2	66		1							1	1											28	0	0	0	0	0	0
136	1	69		1											1		1						23	0	5	4	9	32.1429	0
137	2	56		1						1		1			1			1					23	0	5	10	15	53.5714	0
138	2	51	1																				27	2	1	1	4	14.2857	0
139	2	62		1							1												28	0	0	5	5	17.8571	0
140	1	73									1										1		28	2	0	3	5	17.8571	0
141	2	53	1																				27	0	1	8	9	32.1429	0
142	2	22	1																				28	0	0	1	1	3.57143	0
143	2	50		1	1		1											1					23	1	5	2	8	28.5714	0
144	1	62	1																				28	0	0	2	2	7.14286	0
145	2	63			1						1												20	3	8	5	16	57.1429	0
146	2	54		1			1					1											28	0	0	3	3	10.7143	0
147	1	62	1																				27	1	1	1	3	10.7143	0
148	1	48		1																			26	0	2	2	4	14.2857	0
149	2	31	1																				28	1	0	3	4	14.2857	0
150	1	46	1																				23	2	5	7	14	50	0
151	1	57	1																			1	26	1	2	6	9	32.1429	0
152	1	69		1	1							1					1						28	0	0	2	2	7.14286	0
153	2	59	1																				16	4	12	8	24	85.7143	0
154	1	67									1												27	0	1	13	14	50	0
155	2	74	1																				27	0	1	3	4	14.2857	0
156	2	59				1		1															26	0	2	5	7	25	0
157	2	59		1																			28	0	0	2	2	7.14286	0
158	2	68			1																		28	1	0	9	10	35.7143	0
159	2	67		1	1							1											16	0	12	8	20	71.4286	0
160	1	57		1																			26	0	2	0	2	7.14286	0
161	2	56	1																				27	0	1	1	2	7.14286	0
162	1	20																					28	0	0	1	1	3.57143	0
163	1	60		1																			15	1	13	6	20	71.4286	0
164	2	27	1																				27	0	1	10	11	39.2857	0
165	2	60							1	1													25	2	3	2	7	25	0
166	2	62				1																	24	0	4	10	14	50	0
167	1	62		1																		1	24	0	4	4	8	28.5714	0
168	2	59				1												1					26	0	2	5	7	25	0
169	2	56				1												1					26	0	2	2	4	14.2857	0
170	2	38	1																				26	0	2	0	2	7.14286	0
171	2	55		1																			28	0	0	1	1	3.57143	0
172	1	59			1																		27	1	1	6	8	28.5714	0
173	2	56		1																			22	1	6	8	15	53.5714	0
174	1	68		1	1																		22	0	6	7	13	46.4286	0
175	1	64	1																				27	0	1	2	3	10.7143	0
176	1	44	1																				27	1	1	6	8	28.5714	0
177	1	53		1	1																		27	0	1	2	3	10.7143	0
178	2	34																1					23	4	5	9	18	64.2857	0
179	1	46			1																		28	0	0	3	3	10.7143	0
180	1	80		1								1											24	1	4	4	9	32.1429	0
181	2	59		1	1	1																	21	0	7	0	7	25	0
182	2	79				1																	15	1	13	6	20	71.4286	0
183	1	63		1																			14	0	14	0	14	50	0
184	1	52								1													28	0	0	2	2	7.14286	0
185	1	55															1				1		28	2	0	4	6	21.4286	0
186	2	65		1														1					24	2	4	4	10	35.7143	0
187	2	64		1	1	1																	21	0	7	10	17	60.7143	0
188	1	66		1						1													24	4	4	2	10	35.7143	0
189	2	56		1								1											24	1	4	5	10	35.7143	0
190	2	19					1																28	0	0	0	0	0	0
191	2	62		1	1							1											23	0	5	1	6	21.4286	0
192	1	45		1	1																		26	0	2	3	5	17.8571	0
193	1	63		1																			24	0	4	3	7	25	0
194	2	71			1																		20	0	8	5	13	46.4286	0
195	2	80																		1			21	2	7	7	16	57.1429	1
196	2	69										1									1		21	1	7	4	12	42.8571	0
197	1	32							1	1								1			1		28	0	0	4	4	14.2857	0
198	1	55																					26	0	2	1	3	10.7143	0
199	1	68									1												5	2	23	2	27	96.4286	0
200	2	51			1																1		28	0	0	3	3	10.7143	0
201	1	64	1																				24	0	4	11	15	53.5714	0
202	2	48	1																				26	0	2	2	4	14.2857	0
203	2	56										1											28	0	0	0	0	0	0
204	1	46			1															1	1		27	3	1	1	5	17.8571	0
205	2	59	1																				28	0	0	8	8	28.5714	0
206	2	43	1																				28	0	0	2	2	7.14286	0
207	2	56						1															28	0	0	0	0	0	0
208	1	66		1							1												27	1	1	3	5	17.8571	0
209	2	50	1																				28	1	0	7	8	28.5714	0
210	1	73			1																		21	2	7	5	14	50	0
211	1	55																					26	1	2	0	3	10.7143	0
212	1	54		1																			27	0	1	7	8	28.5714	0
213	2	54	1																				9	3	19	8	30	107.143	0
214	2	69	1																				4	1	24	2	27	96.4286	0
215	1	36	1																				28	0	0	9	9	32.1429	0
216	1	65		1	1																		21	1	7	2	10	35.7143	0
217	2	49	1																				27	1	1	2	4	14.2857	0
218	2	38	1																				28	0	0	0	0	0	0
219	2	46	1																				27	0	1	2	3	10.7143	0
220	2	56			1																		22	2	6	11	19	67.8571	0
221	1	56																1				1	26	0	2	4	6	21.4286	0
222	1	63			1																		14	1	14	6	21	75	0
223	1	60	1																				16	2	12	8	22	78.5714	0
224	1	55		1								1											27	1	1	1	3	10.7143	0
225	1	56			1																		26	0	2	3	5	17.8571	0
226	1	44	1																			1	18	0	10	9	19	67.8571	0
227	1	31	1																			1	27	0	1	8	9	32.1429	0
228	1	61	1																				16	1	12	3	16	57.1429	0
229	1	65	1																				26	0	2	6	8	28.5714	0
230	1	46	1																				27	1	1	4	6	21.4286	0
231	1	55		1								1											26	1	2	4	7	25	0
232	1	35	1																				24	1	4	3	8	28.5714	0
233	1	68		1	1						1												25	1	3	5	9	32.1429	0
234	2	68													1								26	0	2	6	8	28.5714	0
235	2	67		1																	1		26	1	2	2	5	17.8571	0
236	1	63							1	1													28	0	0	1	1	3.57143	0
237	2	44		1																			28	1	0	3	4	14.2857	0
238	2	44							1														28	0	0	0	0	0	0
239	2	62		1	1							1											28	1	0	2	3	10.7143	0
240	2	76		1																			25	0	3	4	7	25	0
241	2	70		1	1					1													26	1	2	5	8	28.5714	0
242	2	41	1																				28	0	0	0	0	0	0
243	2	29	1																				27	0	1	0	1	3.57143	0
244	2	63								1	1							1					26	0	2	0	2	7.14286	0
245	1	72																1					24	1	4	4	9	32.1429	0
246	1	52										1											26	0	2	6	8	28.5714	0
247	1	72		1						1	1						1						24	1	4	2	7	25	0
248	2	27	1																				28	0	0	5	5	17.8571	0
249	2	80	1																				11	3	17	8	28	100	0
250	2	57								1								1			1		28	0	0	2	2	7.14286	0
251	2	81		1																			25	2	3	4	9	32.1429	0
252	2	71										1						1					16	0	12	4	16	57.1429	0
253	2	57	1																				28	1	0	1	2	7.14286	0
254	2	43																	1				28	0	0	1	1	3.57143	0
255	1	54		1	1																		28	0	0	2	2	7.14286	0
256	1	59	1																				28	1	0	3	4	14.2857	0
257	2	44																			1		27	14	1	1	16	57.1429	2
258	1	53	1																				28	0	0	1	1	3.57143	0
259	2	62	1																				27	2	1	5	8	28.5714	0
260	2	49	1																				20	1	8	8	17	60.7143	0
261	2	63				1																	19	1	9	7	17	60.7143	0
262	2	52	1																				28	1	0	5	6	21.4286	0
263	1	64									1												27	0	1	6	7	25	0
264	2	69										1								1			28	0	0	0	0	0	0
265	2	25	1																				28	0	0	0	0	0	0
266	1	65					1			1													27	0	1	3	4	14.2857	0
267	1	66									1												1	0	27	0	27	96.4286	0
268	1	65	1																				12	0	16	5	21	75	0
269	1	37	1																				28	0	0	0	0	0	0
270	2	52					1																21	2	7	8	17	60.7143	0
271	1	72	1																				19	1	9	6	16	57.1429	0
272	2	51									1									1			27	0	1	0	1	3.57143	0
273	1	57		1																			28	0	0	8	8	28.5714	0
274	2	66																1					22	1	6	5	12	42.8571	0
275	2	58			1						1	1	1										14	1	14	4	19	67.8571	0
276	2	76		1																			28	2	0	2	4	14.2857	0
277	2	56	1																				20	0	8	5	13	46.4286	0
278	1	56		1	1				1			1											28	0	0	1	1	3.57143	0
279	2	58	1																				28	1	0	1	2	7.14286	0
280	2	47																	1				28	0	0	3	3	10.7143	0
281	1	67									1												28	3	0	2	5	17.8571	0
282	2	54									1												28	0	0	1	1	3.57143	0
283	2	50	1																				25	0	3	1	4	14.2857	0
284	1	48																					28	0	0	0	0	0	0
285	2	69								1											1		27	0	1	4	5	17.8571	0
286	2	57	1																				25	2	3	10	15	53.5714	0
287	1	83									1												9	3	19	8	30	107.143	0
288	1	88						1									1						21	0	7	7	14	50	0
289	2	32	1																				27	0	1	2	3	10.7143	0
290	1	59		1																			25	0	3	0	3	10.7143	0
291	2	54				1												1					26	0	2	5	7	25	0
292	2	61									1	1											21	0	7	2	9	32.1429	0
293	2	69			1				1	1													20	0	8	3	11	39.2857	0
294	2	63		1																			23	1	5	4	10	35.7143	0
295	2	35	1																				28	0	0	0	0	0	0
296	2	28	1																				28	1	0	0	1	3.57143	0
297	1	63	1																				21	0	7	12	19	67.8571	0
298	1	39	1																			1	28	0	0	5	5	17.8571	0
299	1	71		1	1				1		1						1						24	1	4	2	7	25	1
300	2	57	1																				26	0	2	5	7	25	0
301	1	74								1		1											23	2	5	3	10	35.7143	0
302	2	79		1		1						1											21	0	7	6	13	46.4286	0
303	1	74																					22	4	6	11	21	75	1
304	2	41	1																				26	0	2	2	4	14.2857	0
305	2	55	1																				21	1	7	5	13	46.4286	0
306	2	62		1								1											19	0	9	2	11	39.2857	0
307	2	53	1																				25	0	3	9	12	42.8571	0
308	1	24	1																			1	25	9	3	2	14	50	3
309	1	36	1																			1	28	0	0	0	0	0	0
310	1	67						1			1												28	1	0	4	5	17.8571	0
311	1	55		1																			26	1	2	2	5	17.8571	0
312	2	84		1		1																	11	1	17	6	24	85.7143	0
313	2	77		1		1											1						7	2	21	3	26	92.8571	0
314	2	44	1																				28	0	0	0	0	0	0
315	2	54	1																				25	0	3	5	8	28.5714	0
316	1	31	1																				28	0	0	0	0	0	0
317	2	47	1																				27	0	1	3	4	14.2857	0
318	1	44	1																				28	1	0	0	1	3.57143	0
319	2	36																					28	1	0	3	4	14.2857	0
320	2	65			1																		22	0	6	5	11	39.2857	0
321	2	63		1									1										24	1	4	6	11	39.2857	0
322	1	52			1															1			25	0	3	6	9	32.1429	0
323	1	63		1																			26	0	2	2	4	14.2857	0
324	1	65			1		1				1												28	2	0	0	2	7.14286	0
325	2	47	1																				28	1	0	1	2	7.14286	0
326	1	45	1																				28	1	0	0	1	3.57143	0
327	2	54		1																			27	0	1	3	4	14.2857	0
328	1	34	1																				25	2	3	7	12	42.8571	0
329	2	51		1		1	1					1											27	0	1	3	4	14.2857	0
330	1	63			1																		28	0	0	1	1	3.57143	0
331	1	65		1																			23	0	5	7	12	42.8571	0
332	1	70															1						25	1	3	6	10	35.7143	0
333	1	70		1																			18	0	10	7	17	60.7143	0
334	2	59								1									1				15	0	13	11	24	85.7143	0
335	2	46	1																				28	2	0	3	5	17.8571	0
336	1	34	1																			1	28	0	0	3	3	10.7143	0
337	2	62									1												25	0	3	4	7	25	0
338	1	60	1																				27	1	1	4	6	21.4286	0
339	1	76		1								1											23	0	5	2	7	25	0
340	1	66											1					1					17	2	11	7	20	71.4286	0
341	1	51		1																			19	3	9	2	14	50	0
342	2	53		1			1										1						26	0	2	5	7	25	0
343	1	58										1											28	0	0	2	2	7.14286	0
344	1	46	1																				28	0	0	0	0	0	0
345	2	71											1								1		25	5	3	8	16	57.1429	0
346	2	61			1																		28	0	0	3	3	10.7143	0
347	2	55		1																			25	0	3	8	11	39.2857	0
348	2	52											1										19	0	9	6	15	53.5714	0
349	1	53		1																			25	0	3	0	3	10.7143	0
350	1	56			1		1		1	1													26	0	2	6	8	28.5714	0
351	2	63		1																			24	0	4	5	9	32.1429	0
352	2	56		1																			28	0	0	0	0	0	0
353	2	55	1																				27	0	1	4	5	17.8571	0
354	1	66			1																		16	1	12	0	13	46.4286	0
355	1	68		1				1		1							1						25	2	3	11	16	57.1429	0
356	2	57	1																				24	0	4	6	10	35.7143	0
357	1	51		1																			28	0	0	1	1	3.57143	0
358	2	57			1																		24	0	4	0	4	14.2857	0
359	2	27	1																				26	0	2	2	4	14.2857	0
360	1	32		1	1																	1	28	1	0	0	1	3.57143	0
361	1	52		1			1			1	1											1	23	0	5	4	9	32.1429	0
362	1	58																					26	0	2	2	4	14.2857	0
363	2	46	1																				24	0	4	3	7	25	0
364	1	31	1																			1	28	1	0	3	4	14.2857	0
365	2	61		1																			18	0	10	6	16	57.1429	0
366	1	27	1																			1	28	0	0	0	0	0	0
367	2	59													1								26	1	2	4	7	25	0
368	1	48																					27	0	1	1	2	7.14286	0
369	1	29	1																			1	27	0	1	4	5	17.8571	0
370	2	67		1					1	1													23	0	5	13	18	64.2857	0
371	1	56	1																				27	0	1	1	2	7.14286	0
372	2	62		1	1	1																	26	0	2	2	4	14.2857	0
373	2	39	1																				28	1	0	0	1	3.57143	0
374	1	65	1																				28	1	0	2	3	10.7143	0
375	1	40																					24	0	4	4	8	28.5714	0
376	1	54	1																				27	1	1	2	4	14.2857	0
377	2	67		1											1								26	0	2	5	7	25	0
378	1	60			1																		23	0	5	0	5	17.8571	0
379	1	57		1					1													1	28	7	0	5	12	42.8571	0
380	1	69		1	1				1	1	1												25	1	3	9	13	46.4286	0
381	1	56			1																		28	0	0	8	8	28.5714	0
382	1	70															1						21	0	7	2	9	32.1429	0
383	1	45	1																			1	26	0	2	5	7	25	0
384	2	59																					27	0	1	3	4	14.2857	0
385	1	59									1												14	0	14	6	20	71.4286	0
386	2	42																1					27	1	1	10	12	42.8571	0
387	1	58																					23	0	5	5	10	35.7143	0
388	2	64							1														18	0	10	0	10	35.7143	0
389	1	47									1											1	25	0	3	0	3	10.7143	0
390	2	55			1																		28	0	0	2	2	7.14286	0
391	2	51																	1				26	0	2	4	6	21.4286	0
392	2	59		1																			28	0	0	0	0	0	0
393	1	31	1																			1	28	0	0	1	1	3.57143	0
394	2	65		1		1					1												20	1	8	9	18	64.2857	0
395	2	76				1					1							1					17	4	11	9	24	85.7143	0
396	1	59			1				1														22	1	6	6	13	46.4286	0
397	1	51	1																				26	0	2	6	8	28.5714	0
398	2	20	1																				25	2	3	1	6	21.4286	0
399	2	65										1											20	2	8	8	18	64.2857	0
400	1	38	1																				28	1	0	1	2	7.14286	0
401	2	46	1																				28	0	0	0	0	0	0
402	2	51		1																			28	0	0	0	0	0	0
403	1	31	1																				28	0	0	0	0	0	0
404	1	73		1																			23	1	5	4	10	35.7143	0
405	2	45		1																			25	0	3	3	6	21.4286	0
406	2	48																					28	0	0	8	8	28.5714	0
407	1	47	1																				28	0	0	5	5	17.8571	0
408	1	27	1																				28	0	0	0	0	0	0
409	1	47	1																				28	0	0	2	2	7.14286	0
410	2	61		1					1		1							1					27	2	1	6	9	32.1429	0
411	2	60			1					1													18	6	10	8	24	85.7143	3
412	2	55								1								1					27	4	1	6	11	39.2857	0
413	2	23									1												28	0	0	1	1	3.57143	0
414	1	63		1	1																		24	7	4	5	16	57.1429	2
415	2	60	1																				27	0	1	9	10	35.7143	0
416	1	46	1																				26	0	2	8	10	35.7143	0
417	2	72			1																		25	0	3	6	9	32.1429	0
418	1	45	1																				28	0	0	1	1	3.57143	0
419	1	17	1																				28	0	0	0	0	0	0
420	1	34	1																				28	0	0	0	0	0	0
421	2	59									1												25	0	3	9	12	42.8571	0
422	1	31		1																			28	0	0	0	0	0	0
423	2	49	1																				27	0	1	1	2	7.14286	0
424	1	64		1																			24	1	4	1	6	21.4286	0
425	2	46	1																				26	0	2	7	9	32.1429	0
426	2	65		1	1						1												23	0	5	8	13	46.4286	0
427	2	64		1																			27	1	1	3	5	17.8571	0
428	2	51		1																1			28	0	0	0	0	0	0
429	1	45	1																			1	25	1	3	5	9	32.1429	0
430	2	59	1																				21	1	7	7	15	53.5714	0
431	2	41	1																				28	0	0	0	0	0	0
432	2	68													1								24	0	4	1	5	17.8571	0
433	2	68			1				1											1			28	0	0	6	6	21.4286	0
434	2	54										1											28	0	0	1	1	3.57143	0
435	1	51		1																			21	0	7	0	7	25	0
436	1	56	1																				28	0	0	0	0	0	0
437	1	66		1	1																		2	1	26	2	29	103.571	0
438	2	37								1								1					28	0	0	2	2	7.14286	0
439	2	37	1																				23	0	5	3	8	28.5714	0
440	1	44		1																			28	0	0	3	3	10.7143	0
441	1	76															1						18	3	10	4	17	60.7143	0
442	2	60									1												28	0	0	1	1	3.57143	0
443	1	87		1	1		1																19	1	9	9	19	67.8571	0
444	2	48	1																				27	0	1	1	2	7.14286	0
445	2	44																1					28	0	0	1	1	3.57143	0
446	1	64									1	1											20	0	8	5	13	46.4286	0
447	2	55		1																			26	0	2	8	10	35.7143	0
448	2	53							1														28	2	0	0	2	7.14286	0
449	1	63			1				1	1								1					28	0	0	3	3	10.7143	0
450	1	33	1																			1	26	0	2	3	5	17.8571	0
451	2	50	1																				28	0	0	1	1	3.57143	0
452	1	60			1						1												28	0	0	0	0	0	0
453	2	50	1																				28	1	0	0	1	3.57143	0
454	2	62																1					27	0	1	4	5	17.8571	0
455	1	67	1																			1	16	1	12	5	18	64.2857	0
456	2	73		1	1																		26	0	2	8	10	35.7143	0
457	1	36		1	1																		28	2	0	0	2	7.14286	0
458	1	65	1																				23	0	5	3	8	28.5714	0
459	1	35	1																			1	27	0	1	1	2	7.14286	0
460	2	77		1																			23	2	5	8	15	53.5714	0
461	2	37	1																				28	0	0	1	1	3.57143	0
462	1	54	1																				27	0	1	4	5	17.8571	0
463	2	69				1																	25	0	3	5	8	28.5714	0
464	2	55	1																				23	3	5	4	12	42.8571	0
465	2	57								1													28	0	0	2	2	7.14286	0
466	2	54				1																	27	0	1	0	1	3.57143	0
467	1	45	1																			1	25	0	3	2	5	17.8571	0
468	1	34	1																				25	0	3	6	9	32.1429	0
469	1	50	1																			1	24	0	4	2	6	21.4286	0
470	2	65								1													28	1	0	2	3	10.7143	0
471	1	61		1	1						1												28	0	0	3	3	10.7143	0
472	2	63	1																				24	0	4	2	6	21.4286	0
473	2	60	1																				27	0	1	5	6	21.4286	0
474	2	29	1																				24	0	4	0	4	14.2857	0
475	1	69		1	1																		19	0	9	7	16	57.1429	0
476	2	33	1																				28	0	0	7	7	25	0
477	1	61													1								27	0	1	6	7	25	0
478	2	62		1																			26	0	2	3	5	17.8571	0
479	1	22																					28	1	0	0	1	3.57143	0
480	1	58	1																				28	1	0	0	1	3.57143	0
481	2	53										1											26	0	2	1	3	10.7143	0
482	1	54							1		1												24	0	4	7	11	39.2857	0
483	2	64																			1		22	4	6	14	24	85.7143	0
484	2	67		1							1												26	0	2	2	4	14.2857	0
485	2	62			1							1						1					12	0	16	6	22	78.5714	0
486	1	64															1						28	0	0	1	1	3.57143	0
487	1	69		1																			23	0	5	7	12	42.8571	0
488	1	55		1	1																		18	0	10	2	12	42.8571	0
489	2	64									1												23	3	5	8	16	57.1429	0
490	1	56																				1	24	1	4	0	5	17.8571	1
491	1	53									1											1	25	0	3	5	8	28.5714	0
492	2	60		1							1												22	3	6	8	17	60.7143	0
493	2	66		1							1												24	3	4	10	17	60.7143	0
494	1	64	1																				26	0	2	3	5	17.8571	0
495	2	71																					24	1	4	2	7	25	0
496	2	50	1																				25	0	3	2	5	17.8571	0
497	1	65															1						28	0	0	0	0	0	0
498	2	58		1					1														26	0	2	3	5	17.8571	0
499	2	58		1	1							1											24	3	4	5	12	42.8571	0
500	2	58	1																				28	1	0	0	1	3.57143	0
501	2	68		1																			24	0	4	11	15	53.5714	0
502	1	57								1											1		27	0	1	3	4	14.2857	0
503	2	61																1					28	0	0	1	1	3.57143	0
504	2	52							1														28	0	0	1	1	3.57143	0
505	2	46																					28	0	0	1	1	3.57143	0
506	2	65					1																28	0	0	0	0	0	0
507	2	62							1	1		1						1					28	0	0	3	3	10.7143	0
508	2	67		1								1											25	0	3	7	10	35.7143	0
509	2	34	1																				28	0	0	3	3	10.7143	0
510	2	76		1	1						1												20	2	8	3	13	46.4286	2
511	2	56	1																				26	0	2	2	4	14.2857	0
512	1	41										1											28	0	0	3	3	10.7143	0
513	2	50	1																				27	0	1	0	1	3.57143	0
514	2	62													1								26	1	2	0	3	10.7143	0
515	1	32	1																			1	28	0	0	1	1	3.57143	0
516	2	35	1																				28	0	0	5	5	17.8571	0
517	2	65		1											1								27	0	1	4	5	17.8571	0
518	2	71		1							1	1											21	0	7	7	14	50	0
519	2	54							1														24	0	4	6	10	35.7143	0
520	1	60										1											26	0	2	5	7	25	0
521	1	72		1							1												24	11	4	4	19	67.8571	5
522	2	66				1																	26	0	2	6	8	28.5714	0
523	2	72																			1		12	2	16	9	27	96.4286	0
524	1	70		1				1															26	0	2	5	7	25	0
525	1	68									1	1											25	1	3	6	10	35.7143	0
526	1	76								1													10	10	18	3	31	110.714	7
527	2	44	1																				28	0	0	0	0	0	0
528	1	63	1																				28	0	0	0	0	0	0
529	2	34																1					28	0	0	1	1	3.57143	0
530	2	78		1																			11	2	17	7	26	92.8571	0
531	2	34	1																				28	0	0	1	1	3.57143	0
532	2	44	1																				28	0	0	0	0	0	0
533	1	56		1																1			28	1	0	4	5	17.8571	0
534	1	39	1																				28	0	0	1	1	3.57143	0
535	2	60		1																			25	5	3	4	12	42.8571	0
536	1	57		1																		1	26	0	2	0	2	7.14286	0
537	2	65										1											26	0	2	5	7	25	0
538	2	50				1																	28	1	0	0	1	3.57143	0
539	2	61		1	1													1					26	0	2	4	6	21.4286	0
540	2	60								1													22	0	6	11	17	60.7143	0
541	1	41		1																			27	0	1	2	3	10.7143	0
542	2	61		1											1								24	0	4	7	11	39.2857	0
543	1	48	1																				28	0	0	0	0	0	0
544	2	62		1				1		1		1						1					26	0	2	0	2	7.14286	0
545	1	33	1																				28	0	0	0	0	0	0
546	2	72	1																				28	1	0	8	9	32.1429	0
547	2	33	1																				28	0	0	3	3	10.7143	0
548	1	63			1																		18	0	10	7	17	60.7143	0
549	1	59		1																			17	0	11	6	17	60.7143	0
550	2	63							1	1									1				22	2	6	6	14	50	0
551	2	43	1																				28	0	0	4	4	14.2857	0
552	2	82		1	1																1		18	0	10	11	21	75	0
553	1	18	1																				28	0	0	1	1	3.57143	0
554	2	39	1																				28	0	0	0	0	0	0
555	1	39																				1	28	0	0	0	0	0	0
556	2	48	1																				26	0	2	1	3	10.7143	0
557	2	44									1										1		28	0	0	0	0	0	0
558	2	65				1						1											18	0	10	10	20	71.4286	0
559	1	60																					26	0	2	5	7	25	0
560	1	27	1																			1	25	0	3	4	7	25	0
561	1	38	1																			1	28	1	0	3	4	14.2857	0
562	2	38																					25	0	3	2	5	17.8571	0
563	2	82				1																	27	0	1	0	1	3.57143	0
564	2	56		1																			28	0	0	1	1	3.57143	0
565	2	54	1																				28	0	0	1	1	3.57143	0
566	2	53	1																				26	0	2	4	6	21.4286	0
567	2	28	1																				24	0	4	0	4	14.2857	0
568	2	69		1	1	1						1											27	0	1	4	5	17.8571	0
569	1	50	1																				23	3	5	8	16	57.1429	0
570	1	55								1													26	0	2	4	6	21.4286	0
571	2	33	1																				27	0	1	0	1	3.57143	0
572	1	62		1																			27	0	1	3	4	14.2857	0
573	2	46																					28	1	0	6	7	25	0
574	2	50										1											26	0	2	8	10	35.7143	0
575	2	68		1						1													28	0	0	5	5	17.8571	0
576	1	46	1																				23	0	5	5	10	35.7143	0
577	1	68		1																			24	0	4	0	4	14.2857	0
578	1	46		1					1														27	0	1	5	6	21.4286	0
579	2	65								1													27	0	1	4	5	17.8571	0
580	2	31	1																				26	0	2	2	4	14.2857	0
581	1	67	1																				26	1	2	4	7	25	1
582	1	73	1																				20	0	8	6	14	50	0
583	1	76		1													1			1			11	4	17	9	30	107.143	0
584	2	77		1	1									1						1	1		14	2	14	7	23	82.1429	0
585	1	68																					26	0	2	1	3	10.7143	0
586	1	57															1						22	0	6	2	8	28.5714	0
587	1	70						1	1														24	2	4	4	10	35.7143	0
588	2	41		1																			28	0	0	0	0	0	0
589	2	62				1																	26	0	2	5	7	25	0
590	2	64		1	1																		27	0	1	3	4	14.2857	0
591	2	56									1												28	0	0	2	2	7.14286	0
592	2	59																					28	0	0	2	2	7.14286	0
593	2	56													1								22	0	6	8	14	50	0
594	2	44													1								23	0	5	9	14	50	0
595	2	59									1												27	0	1	6	7	25	0
596	2	50																1					27	0	1	2	3	10.7143	0
597	2	50	1																				27	0	1	5	6	21.4286	0
598	1	35	1																				28	0	0	1	1	3.57143	0
599	2	65				1																	22	0	6	8	14	50	0
600	2	36	1																				28	0	0	2	2	7.14286	0
601	1	42	1																			1	28	0	0	2	2	7.14286	0
602	1	60																					27	0	1	5	6	21.4286	0
603	2	61									1												23	0	5	6	11	39.2857	0
604	2	61													1								28	0	0	0	0	0	0
605	2	59		1																			28	2	0	9	11	39.2857	0
606	2	67		1	1													1					23	1	5	0	6	21.4286	0
607	2	67	1																				25	0	3	4	7	25	0
608	1	62								1													26	0	2	4	6	21.4286	0
609	2	43	1																				28	1	0	6	7	25	0
610	2	63																					25	0	3	12	15	53.5714	0
611	1	71									1												27	0	1	5	6	21.4286	0
612	1	36																					28	0	0	3	3	10.7143	0
613	2	54			1					1													26	0	2	2	4	14.2857	0
614	1	47	1																				25	0	3	6	9	32.1429	0
615	1	39	1																				27	2	1	5	8	28.5714	1
616	1	45	1																				28	0	0	2	2	7.14286	0
617	1	58		1	1						1	1											28	2	0	2	4	14.2857	0
618	1	62			1												1						13	0	15	4	19	67.8571	0
619	1	43	1																			1	26	0	2	4	6	21.4286	0
620	1	54		1																		1	25	0	3	6	9	32.1429	0
621	2	58	1																				28	0	0	1	1	3.57143	0
622	1	46	1																				28	0	0	0	0	0	0
623	2	52	1																				27	0	1	2	3	10.7143	0
624	2	58						1															27	0	1	7	8	28.5714	0
625	1	57						1															28	0	0	3	3	10.7143	0
626	2	59		1							1												28	0	0	0	0	0	0
627	2	39	1																				28	0	0	3	3	10.7143	0
628	2	52								1													24	0	4	6	10	35.7143	0
629	1	51							1														28	0	0	2	2	7.14286	0
630	1	51			1																		26	0	2	4	6	21.4286	0
631	2	56		1																			27	0	1	0	1	3.57143	0
632	2	51	1																				25	0	3	6	9	32.1429	0
633	1	72									1	1											25	0	3	1	4	14.2857	0
634	1	28	1																				28	0	0	0	0	0	0
635	2	45			1				1														27	0	1	1	2	7.14286	0
636	1	59	1																				28	1	0	2	3	10.7143	0
637	2	62		1																			28	0	0	6	6	21.4286	0
638	2	65		1																			18	0	10	9	19	67.8571	0
639	2	68		1	1	1					1												23	2	5	6	13	46.4286	0
640	2	60			1																		25	1	3	6	10	35.7143	0
641	2	38																1					27	0	1	3	4	14.2857	0
642	1	42	1																				28	0	0	6	6	21.4286	0
643	1	64									1												19	1	9	3	13	46.4286	0
644	2	70				1																	20	0	8	4	12	42.8571	0
645	2	53	1																				28	0	0	0	0	0	0
646	2	57		1					1			1											28	0	0	2	2	7.14286	0
647	2	41	1																				27	0	1	0	1	3.57143	0
648	1	65		1																			19	1	9	7	17	60.7143	0
649	1	53		1																		1	24	1	4	6	11	39.2857	0
650	2	54		1	1							1											25	0	3	12	15	53.5714	0
651	2	64	1																				20	0	8	10	18	64.2857	0
652	1	55	1																			1	26	0	2	2	4	14.2857	0
653	1	26	1																				28	0	0	0	0	0	0
654	2	59				1																	28	0	0	2	2	7.14286	0
655	1	75		1													1						25	1	3	4	8	28.5714	0
656	1	75						1		1													0	0	28	0	28	100	0
657	1	55	1																				27	0	1	4	5	17.8571	0
658	2	52								1													28	0	0	0	0	0	0
659	2	63		1								1											18	1	10	0	11	39.2857	1
660	2	56									1												27	0	1	2	3	10.7143	0
661	2	31	1																				28	0	0	0	0	0	0
662	2	36	1																				28	0	0	0	0	0	0
663	1	32																					28	0	0	0	0	0	0
664	2	52	1																				28	0	0	0	0	0	0
665	1	61			1						1											1	24	0	4	0	4	14.2857	0
666	2	56	1																				13	0	15	2	17	60.7143	0
667	1	53		1																			27	0	1	0	1	3.57143	0
668	2	52	1																				28	0	0	0	0	0	0
669	2	59				1																	26	0	2	8	10	35.7143	0
670	2	61	1																				28	0	0	0	0	0	0
671	2	56		1								1								1			22	0	6	3	9	32.1429	0
672	2	47	1																				23	0	5	8	13	46.4286	0
673	1	66	1																			1	27	0	1	2	3	10.7143	0
674	1	62							1														11	0	17	0	17	60.7143	0
675	1	54								1													28	1	0	7	8	28.5714	1
676	1	47	1																				27	0	1	1	2	7.14286	0
677	1	48	1																				25	0	3	4	7	25	0
678	2	69																			1		13	0	15	7	22	78.5714	0
679	2	44	1																				27	0	1	1	2	7.14286	0
680	2	68		1	1	1						1											25	0	3	9	12	42.8571	0
681	2	71		1	1										1								25	0	3	1	4	14.2857	0
682	2	55							1														27	0	1	7	8	28.5714	0
683	1	69		1																			25	0	3	0	3	10.7143	0
684	2	71		1																			20	0	8	12	20	71.4286	0
685	1	61							1														27	1	1	0	2	7.14286	0
686	2	58	1																				24	0	4	2	6	21.4286	0
687	2	61		1	1																		24	0	4	1	5	17.8571	0
688	2	48										1											26	0	2	4	6	21.4286	0
689	1	57	1																				24	0	4	1	5	17.8571	0
690	2	53									1												28	0	0	0	0	0	0
691	1	53		1																			25	0	3	3	6	21.4286	0
692	2	67							1														26	1	2	2	5	17.8571	0
693	2	63										1											28	0	0	7	7	25	0
694	1	55						1															20	0	8	8	16	57.1429	0
695	2	71				1																	26	1	2	0	3	10.7143	0
696	1	68		1																			13	0	15	1	16	57.1429	0
697	1	65	1																				19	0	9	9	18	64.2857	0
698	2	31	1																				28	0	0	0	0	0	0
699	2	64	1																				25	0	3	0	3	10.7143	0
700	2	43																1					27	0	1	2	3	10.7143	0
701	2	35													1								28	0	0	2	2	7.14286	0
702	1	52	1																				28	0	0	4	4	14.2857	0
703	2	59																1					27	0	1	9	10	35.7143	0
704	2	41	1																				28	0	0	3	3	10.7143	0
705	2	41	1																				28	0	0	1	1	3.57143	0
706	1	61	1																				28	0	0	3	3	10.7143	0
707	1	35	1																				24	0	4	6	10	35.7143	0
708	1	75									1												28	0	0	3	3	10.7143	0
709	2	43	1																				28	0	0	2	2	7.14286	0
710	2	47	1																				22	0	6	1	7	25	0
711	1	54	1																				23	0	5	2	7	25	0
712	2	49		1								1											24	0	4	5	9	32.1429	0
713	2	54			1																		28	0	0	0	0	0	0
714	1	34																			1		28	0	0	0	0	0	0
715	2	48	1																				24	0	4	0	4	14.2857	0
716	2	73		1								1											26	0	2	3	5	17.8571	0
717	2	48													1								27	0	1	3	4	14.2857	0
718	2	60			1	1		1															27	0	1	2	3	10.7143	0
719	1	53		1	1						1	1											28	0	0	2	2	7.14286	0
720	1	54	1																				26	0	2	5	7	25	0
721	2	58		1							1	1											24	0	4	5	9	32.1429	0
722	2	42	1																				28	0	0	2	2	7.14286	0
723	2	44	1																				28	0	0	1	1	3.57143	0
724	1	64									1												16	1	12	1	14	50	0
725	2	66										1			1								26	0	2	4	6	21.4286	0
726	1	51	1																				28	0	0	0	0	0	0
727	2	64	1																				26	0	2	8	10	35.7143	0
728	2	65		1	1																		24	0	4	6	10	35.7143	0
729	1	68		1	1						1												17	0	11	7	18	64.2857	0
730	2	50	1																				27	0	1	0	1	3.57143	0
731	2	79		1		1					1	1											25	0	3	5	8	28.5714	0
732	2	60	1																				17	0	11	0	11	39.2857	0
733	1	70									1												27	0	1	3	4	14.2857	0
734	1	49			1																		28	0	0	4	4	14.2857	0
735	2	42	1																				28	0	0	1	1	3.57143	0
736	1	61							1														21	6	7	2	15	53.5714	6
737	1	59	1																				28	0	0	1	1	3.57143	0
738	2	65	1																				18	1	10	7	18	64.2857	0
739	2	55																	1				25	0	3	6	9	32.1429	0
740	2	40	1																				27	0	1	0	1	3.57143	0
741	2	49							1														26	0	2	0	2	7.14286	0
742	1	57	1																			1	16	0	12	0	12	42.8571	0
743	2	57																					22	0	6	4	10	35.7143	0
744	1	57	1																				26	2	2	0	4	14.2857	0
745	1	67	1																				26	1	2	7	10	35.7143	0
746	2	38	1																				24	0	4	1	5	17.8571	0
747	1	55							1														27	0	1	4	5	17.8571	0
748	2	61				1						1						1					27	0	1	4	5	17.8571	0
749	2	45	1																				27	0	1	3	4	14.2857	0
750	2	46																1					28	0	0	2	2	7.14286	0
751	2	56		1																			26	0	2	2	4	14.2857	0
752	1	32			1																		28	13	0	2	15	53.5714	1
753	2	51	1																				23	0	5	11	16	57.1429	0
754	2	75									1												11	1	17	6	24	85.7143	0
755	2	36	1																				28	0	0	1	1	3.57143	0
756	2	56	1																				27	0	1	4	5	17.8571	0
757	2	65		1																			23	1	5	5	11	39.2857	0
758	2	65		1	1													1					28	1	0	2	3	10.7143	0
759	1	60		1																			28	0	0	1	1	3.57143	0
760	2	69				1						1											23	0	5	6	11	39.2857	0
761	2	47		1														1					23	0	5	4	9	32.1429	0
762	2	28	1																				27	0	1	3	4	14.2857	0
763	2	48	1																				26	0	2	2	4	14.2857	0
764	2	62										1											26	0	2	5	7	25	0
765	1	37	1																				27	0	1	8	9	32.1429	0
766	1	25	1																			1	28	0	0	1	1	3.57143	0
767	2	85		1	1															1			20	0	8	10	18	64.2857	0
768	2	70	1																				24	0	4	6	10	35.7143	0
769	2	67										1						1					27	0	1	3	4	14.2857	0
770	2	55																					28	0	0	0	0	0	0
771	2	52			1																		24	0	4	6	10	35.7143	0
772	2	54	1																				28	0	0	0	0	0	0
773	2	59										1											28	0	0	2	2	7.14286	0
774	1	41						1															25	0	3	0	3	10.7143	0
775	1	63		1	1						1												27	0	1	6	7	25	0
776	2	61		1																			13	2	15	7	24	85.7143	0
777	1	56	1																				28	0	0	0	0	0	0
778	1	78		1																	1		5	0	23	4	27	96.4286	0
779	1	75		1				1															8	0	20	2	22	78.5714	0
780	2	56										1											28	0	0	1	1	3.57143	0
781	2	56										1											26	0	2	5	7	25	0
782	2	56																			1		14	0	14	0	14	50	0
783	2	57				1												1					25	0	3	8	11	39.2857	0
784	1	63	1																				28	0	0	5	5	17.8571	0
785	2	62	1																				24	0	4	7	11	39.2857	0
786	1	41		1																		1	28	0	0	0	0	0	0
787	1	56								1													13	0	15	4	19	67.8571	0
788	2	57			1							1						1					28	0	0	0	0	0	0
789	1	82		1													1						17	0	11	8	19	67.8571	0
790	1	71									1												26	0	2	2	4	14.2857	0
791	1	65	1																				26	2	2	0	4	14.2857	0
792	2	51			1							1											26	0	2	2	4	14.2857	0
793	1	57		1										1									26	0	2	3	5	17.8571	0
794	2	49							1														28	0	0	0	0	0	0
795	1	73										1											18	0	10	4	14	50	0
796	1	44	1																			1	23	0	5	0	5	17.8571	0
797	1	56																				1	26	1	2	0	3	10.7143	1
798	1	46	1																			1	28	0	0	0	0	0	0
799	2	71							1			1			1								24	0	4	5	9	32.1429	0
800	1	63		1													1						28	0	0	2	2	7.14286	0
801	1	61	1																				27	0	1	1	2	7.14286	0
802	2	74		1							1												19	2	9	5	16	57.1429	0
803	2	53																			1		27	0	1	0	1	3.57143	0
804	2	40								1													28	0	0	0	0	0	0
805	1	64			1					1	1												26	0	2	7	9	32.1429	0
806	2	41	1																				28	0	0	0	0	0	0
807	1	57																					27	1	1	5	7	25	0
808	1	60									1												24	1	4	10	15	53.5714	0
809	2	37	1																				28	0	0	0	0	0	0
810	1	71		1																1			27	0	1	8	9	32.1429	0
811	2	61	1																				20	0	8	7	15	53.5714	0
812	2	62		1	1																		11	1	17	6	24	85.7143	0
813	1	68		1																			25	0	3	5	8	28.5714	0
814	2	75									1			1									5	0	23	2	25	89.2857	0
815	2	64	1																				20	1	8	4	13	46.4286	0
816	1	57			1																		19	1	9	9	19	67.8571	0
817	1	55						1															28	0	0	0	0	0	0
818	2	53	1																				24	0	4	4	8	28.5714	0
819	2	40													1								27	0	1	5	6	21.4286	0
820	2	57	1																				24	0	4	0	4	14.2857	0
821	1	41	1																			1	26	0	2	0	2	7.14286	0
822	2	61		1		1	1											1					24	0	4	5	9	32.1429	0
823	1	71									1												28	0	0	0	0	0	0
824	2	58		1							1	1											28	0	0	4	4	14.2857	0
825	2	52	1																				24	0	4	4	8	28.5714	0
826	1	77		1							1												24	0	4	0	4	14.2857	0
827	1	66									1												24	0	4	5	9	32.1429	0
828	1	64		1	1						1												24	0	4	2	6	21.4286	0
829	1	48	1																				28	0	0	0	0	0	0
830	1	64			1													1					26	0	2	5	7	25	0
831	2	58	1																				28	0	0	0	0	0	0
832	2	44	1																				28	0	0	1	1	3.57143	0
833	1	67		1	1		1				1						1				1		28	0	0	1	1	3.57143	0
834	1	70			1																		23	0	5	5	10	35.7143	0
835	2	25	1																				28	0	0	0	0	0	0
836	1	64		1																			25	0	3	2	5	17.8571	0
837	2	51	1																				26	0	2	1	3	10.7143	0
838	2	46	1																				20	0	8	7	15	53.5714	0
839	1	43									1											1	28	0	0	1	1	3.57143	0
840	1	54	1																				18	0	10	0	10	35.7143	0
841	1	84		1			1				1												20	0	8	3	11	39.2857	0
842	2	67		1								1											27	0	1	6	7	25	0
843	1	54	1																			1	27	0	1	4	5	17.8571	0
844	1	55	1																			1	26	0	2	1	3	10.7143	0
845	2	57	1																				25	0	3	1	4	14.2857	0
846	1	34	1																				27	0	1	1	2	7.14286	0
847	2	56	1																				28	0	0	3	3	10.7143	0
848	2	35									1												27	0	1	4	5	17.8571	0
849	2	57						1															28	0	0	0	0	0	0
850	1	60	1																				24	0	4	3	7	25	0
851	1	60						1															28	1	0	7	8	28.5714	0
852	2	45		1																			26	0	2	4	6	21.4286	0
853	1	25	1																			1	28	0	0	4	4	14.2857	0
854	1	36	1																				27	2	1	7	10	35.7143	0
855	1	58		1								1											14	0	14	6	20	71.4286	0
856	1	65									1												16	2	12	0	14	50	2
857	2	38	1																				21	0	7	4	11	39.2857	0
858	1	50	1																			1	28	0	0	1	1	3.57143	0
859	1	60								1													24	0	4	2	6	21.4286	0
860	1	57		1													1						28	0	0	1	1	3.57143	0
861	2	60										1											22	2	6	9	17	60.7143	2
862	1	62		1								1											26	0	2	7	9	32.1429	0
863	1	64			1																		26	0	2	2	4	14.2857	0
864	1	29							1													1	24	0	4	1	5	17.8571	0
865	1	60		1													1						23	0	5	11	16	57.1429	0
866	1	38	1																				24	1	4	4	9	32.1429	0
867	1	74	1																				16	0	12	4	16	57.1429	0
868	2	57										1											28	0	0	4	4	14.2857	0
869	2	72		1								1											23	0	5	13	18	64.2857	0
870	2	59			1																		26	0	2	7	9	32.1429	0
871	2	38	1																				28	0	0	0	0	0	0
872	1	84									1						1						8	0	20	4	24	85.7143	0
873	2	59										1											20	0	8	11	19	67.8571	0
874	1	64		1					1														27	0	1	4	5	17.8571	0
875	2	74		1	1							1			1								16	1	12	9	22	78.5714	1
876	2	43																			1		28	0	0	3	3	10.7143	0
877	2	31	1																				28	0	0	0	0	0	0
878	1	33	1																				28	0	0	3	3	10.7143	0
879	2	63									1					1					1		20	4	8	7	19	67.8571	4
880	2	55	1																				27	0	1	0	1	3.57143	0
881	1	31	1																			1	28	0	0	0	0	0	0
882	1	73	1																				26	0	2	9	11	39.2857	0
883	2	67		1											1								26	0	2	7	9	32.1429	0
884	2	56	1																				28	0	0	1	1	3.57143	0
885	2	41	1																				27	0	1	8	9	32.1429	0
886	1	38	1																				28	0	0	0	0	0	0
887	1	47	1																				28	0	0	1	1	3.57143	0
888	2	47																1					17	0	11	7	18	64.2857	0
889	1	63		1																			5	0	23	5	28	100	0
890	1	62		1																			28	0	0	2	2	7.14286	0
891	2	69																		1			27	0	1	6	7	25	0
892	2	68	1																				26	0	2	1	3	10.7143	0
893	2	48	1																				27	0	1	5	6	21.4286	0
894	1	59													1								25	0	3	5	8	28.5714	0
895	1	45	1																				25	0	3	1	4	14.2857	0
896	2	53	1																				21	0	7	10	17	60.7143	0
897	1	42	1																			1	28	1	0	5	6	21.4286	0
898	1	58	1																				26	0	2	1	3	10.7143	0
899	1	59									1												22	2	6	3	11	39.2857	0
900	1	64	1																				27	1	1	3	5	17.8571	0
901	1	37	1																				28	2	0	2	4	14.2857	0
902	1	36																1					28	0	0	0	0	0	0
903	2	58	1																				19	0	9	2	11	39.2857	0
904	2	30	1																				27	0	1	2	3	10.7143	0
905	2	54	1																				27	0	1	0	1	3.57143	0
906	1	59		1		1																	27	0	1	2	3	10.7143	0
907	2	26	1																				28	0	0	0	0	0	0
908	2	38	1																				26	0	2	0	2	7.14286	0
909	2	56							1														26	0	2	4	6	21.4286	0
910	2	34	1																				28	1	0	2	3	10.7143	0
911	2	55	1																				24	0	4	8	12	42.8571	0
912	2	67	1																				28	0	0	4	4	14.2857	0
913	2	52	1																				16	0	12	4	16	57.1429	0
914	2	37	1																				28	0	0	1	1	3.57143	0
915	1	57		1																			27	0	1	5	6	21.4286	0
916	1	47	1																				28	0	0	0	0	0	0
917	1	67		1								1											27	1	1	7	9	32.1429	0
918	1	59		1																			27	0	1	2	3	10.7143	0
919	1	54	1																				26	1	2	4	7	25	0
920	1	54		1								1											23	0	5	2	7	25	0
921	1	46	1																				28	1	0	2	3	10.7143	0
922	2	41	1																				28	0	0	1	1	3.57143	0
923	1	55		1																			26	0	2	4	6	21.4286	0
924	1	45		1																			25	0	3	3	6	21.4286	0
925	1	64		1								1											25	2	3	0	5	17.8571	0
926	1	47	1																				25	0	3	1	4	14.2857	0
927	1	48	1																				28	0	0	3	3	10.7143	0
928	1	52		1																			28	0	0	0	0	0	0
929	2	66		1		1						1											20	0	8	8	16	57.1429	0
930	2	50	1																				28	0	0	1	1	3.57143	0
931	2	24																	1				28	0	0	0	0	0	0
932	2	57							1														28	0	0	11	11	39.2857	0
933	1	54	1																				17	0	11	2	13	46.4286	0
934	2	65		1	1																		22	1	6	0	7	25	0
935	2	71	1																				4	1	24	3	28	100	1
936	1	72		1	1																		19	0	9	5	14	50	0
937	2	46	1																				24	0	4	2	6	21.4286	0
938	1	59	1																			1	28	0	0	3	3	10.7143	0
939	1	41	1																				28	0	0	3	3	10.7143	0
940	1	60							1													1	28	0	0	1	1	3.57143	0
941	2	54		1	1																		28	0	0	0	0	0	0
942	2	46	1																			1	28	0	0	0	0	0	0
943	1	65			1																		25	0	3	6	9	32.1429	0
944	2	43								1													25	2	3	9	14	50	0
945	1	70		1							1						1						19	0	9	1	10	35.7143	0
946	2	63		1																			27	0	1	0	1	3.57143	0
947	2	56								1											1		27	2	1	4	7	25	0
948	1	55		1	1				1														27	1	1	2	4	14.2857	1
949	2	68				1				1					1								26	0	2	7	9	32.1429	0
950	1	61	1																				27	2	1	0	3	10.7143	1
951	1	60		1																			28	0	0	1	1	3.57143	0
952	2	71			1						1												13	2	15	8	25	89.2857	1
953	1	71								1													24	1	4	4	9	32.1429	0
954	2	68			1						1												25	0	3	7	10	35.7143	0
955	2	39									1												20	0	8	9	17	60.7143	0
956	1	65		1						1													13	0	15	6	21	75	0
957	2	61	1																				26	0	2	8	10	35.7143	0
958	2	61																					8	0	20	1	21	75	0
959	2	60	1																				27	0	1	4	5	17.8571	0
960	2	60				1												1					24	1	4	8	13	46.4286	0
961	1	28	1																				28	0	0	0	0	0	0
962	1	57	1																				28	0	0	5	5	17.8571	0
963	2	62		1								1											28	0	0	3	3	10.7143	0
964	1	59		1																			18	0	10	2	12	42.8571	0
965	2	63		1																			27	0	1	1	2	7.14286	0
966	1	61		1																			23	0	5	5	10	35.7143	0
967	1	34																					27	0	1	0	1	3.57143	0
968	2	40	1																				28	0	0	4	4	14.2857	0
969	2	39																					24	0	4	0	4	14.2857	0
970	2	65																1					28	0	0	12	12	42.8571	0
971	1	70		1													1						22	0	6	6	12	42.8571	0
972	1	59	1																				25	0	3	7	10	35.7143	0
973	1	63		1	1				1		1												22	0	6	5	11	39.2857	0
974	1	60	1																				26	0	2	6	8	28.5714	0
975	2	25	1																				28	2	0	0	2	7.14286	2
976	2	58								1		1											24	0	4	8	12	42.8571	0
977	2	64									1												10	1	18	4	23	82.1429	0
978	2	61										1						1					28	0	0	2	2	7.14286	0
979	2	28	1																				28	0	0	0	0	0	0
980	2	61	1																				23	0	5	5	10	35.7143	0
981	1	53			1																		26	0	2	10	12	42.8571	0
982	2	69		1	1																		25	2	3	14	19	67.8571	0
983	2	49	1																				28	0	0	0	0	0	0
984	2	70		1	1		1											1					25	1	3	8	12	42.8571	0
985	1	21	1																			1	28	0	0	0	0	0	0
986	1	58		1					1								1						15	0	13	10	23	82.1429	0
987	1	64	1																				28	0	0	2	2	7.14286	0
988	2	61				1									1			1					27	0	1	3	4	14.2857	0
989	1	66		1																			28	0	0	2	2	7.14286	0
990	2	82		1	1						1												14	1	14	8	23	82.1429	1
991	2	69	1																				20	0	8	8	16	57.1429	0
992	2	56	1																				24	0	4	3	7	25	0
993	1	52										1											28	1	0	1	2	7.14286	0
994	1	56									1												28	1	0	0	1	3.57143	0
995	1	58	1																			1	27	0	1	3	4	14.2857	0
996	1	68		1																			22	0	6	12	18	64.2857	0
997	1	62	1																				13	3	15	7	25	89.2857	0
998	1	60																					28	0	0	3	3	10.7143	0
999	2	49		1																			28	0	0	3	3	10.7143	0
1000	1	51	1																			1	24	1	4	3	8	28.5714	0
1001	1	65									1												23	0	5	4	9	32.1429	0
1002	1	53																			1	1	25	2	3	2	7	25	1
1003	1	67		1																			26	3	2	10	15	53.5714	0
1004	2	63		1		1					1												25	1	3	2	6	21.4286	0
1005	2	56								1													24	3	4	2	9	32.1429	0
1006	1	55		1								1											25	1	3	5	9	32.1429	0
1007	2	72		1	1		1																21	6	7	3	16	57.1429	5
1008	2	51	1																				27	0	1	2	3	10.7143	0
1009	2	68				1					1	1											7	2	21	2	25	89.2857	1
1010	2	30	1																				23	0	5	3	8	28.5714	0
1011	1	53	1																				27	0	1	4	5	17.8571	0
1012	2	64																					26	0	2	2	4	14.2857	0
1013	1	62		1					1														25	1	3	8	12	42.8571	1
1014	1	59		1	1																		28	0	0	0	0	0	0
1015	1	58			1						1												27	0	1	0	1	3.57143	0
1016	1	33	1																				28	0	0	6	6	21.4286	0
1017	1	61								1													25	0	3	0	3	10.7143	0
1018	1	57						1		1													27	6	1	11	18	64.2857	3
1019	2	57	1																				27	1	1	5	7	25	0
1020	2	52	1																				28	0	0	1	1	3.57143	0
1021	2	58	1																				28	1	0	6	7	25	1
1022	1	40	1																				28	0	0	0	0	0	0
1023	1	50	1																				26	1	2	2	5	17.8571	0
1024	2	58										1											23	1	5	5	11	39.2857	0
1025	2	61									1												28	0	0	6	6	21.4286	0
1026	1	75	1																				23	0	5	12	17	60.7143	0
1027	1	82	1																				0	0	28	0	28	100	0
1028	1	74							1											1			13	5	15	14	34	121.429	2
1029	2	57				1			1														25	3	3	8	14	50	0
1030	2	68		1	1																1		9	1	19	6	26	92.8571	0
1031	2	25																		1	1		28	0	0	1	1	3.57143	0
1032	2	60			1																		25	0	3	2	5	17.8571	0
1033	1	59		1	1																		26	5	2	7	14	50	0
1034	2	50										1						1					28	0	0	2	2	7.14286	0
1035	1	29	1																			1	28	0	0	7	7	25	0
1036	1	69		1	1						1												28	3	0	0	3	10.7143	0
1037	2	83			1						1							1					18	3	10	12	25	89.2857	1
1038	2	57							1	1	1	1						1					28	0	0	2	2	7.14286	0
1039	2	65			1		1			1										1			25	0	3	15	18	64.2857	0
1040	2	64		1							1	1									1		0	0	28	0	28	100	0
1041	2	33	1																			1	27	0	1	0	1	3.57143	0
1042	1	67	1																				16	0	12	4	16	57.1429	0
1043	1	66										1											26	0	2	3	5	17.8571	0
1044	1	63		1							1												28	5	0	0	5	17.8571	0
1045	2	78		1	1						1												26	1	2	3	6	21.4286	1
1046	1	34	1																				28	0	0	2	2	7.14286	0
1047	2	61	1																				25	0	3	4	7	25	0
1048	2	62		1														1					26	3	2	10	15	53.5714	0
1049	2	25	1																				28	1	0	8	9	32.1429	0
1050	1	71	1																				27	0	1	8	9	32.1429	0
1051	1	43	1																				28	0	0	0	0	0	0
1052	2	64		1								1						1					28	0	0	2	2	7.14286	0
1053	2	30	1																				23	0	5	9	14	50	0
1054	2	72				1					1	1											22	0	6	3	9	32.1429	0
1055	2	60			1																		27	0	1	8	9	32.1429	0
1056	1	53															1						27	0	1	4	5	17.8571	0
1057	1	58		1	1																		22	2	6	8	16	57.1429	0
1058	1	59	1																				28	0	0	1	1	3.57143	0
1059	2	66		1							1	1						1		1	1		26	0	2	8	10	35.7143	0
1060	1	47	1																				28	0	0	2	2	7.14286	0
1061	1	54		1																			28	0	0	1	1	3.57143	0
1062	2	58				1		1		1													25	1	3	1	5	17.8571	0
1063	1	49	1																				28	0	0	3	3	10.7143	0
1064	2	31	1																				24	0	4	2	6	21.4286	0
1065	1	39	1																				22	1	6	0	7	25	0
1066	2	48	1																				27	0	1	0	1	3.57143	0
1067	2	66		1		1													1				19	2	9	4	15	53.5714	0
1068	2	57										1						1					27	0	1	3	4	14.2857	0
1069	2	24	1																				28	0	0	0	0	0	0
1070	2	34	1																				24	0	4	0	4	14.2857	0
1071	2	81				1																	13	0	15	6	21	75	0
1072	1	56	1																				28	0	0	8	8	28.5714	0
1073	1	60		1																			18	0	10	8	18	64.2857	0
1074	2	55		1						1													28	0	0	4	4	14.2857	0
1075	2	72		1		1												1					15	5	13	6	24	85.7143	0
1076	2	60																					28	0	0	4	4	14.2857	0
1077	1	23	1																				28	0	0	0	0	0	0
1078	1	59																				1	24	0	4	7	11	39.2857	0
1079	2	72		1																			23	0	5	3	8	28.5714	0
1080	2	59									1									1	1		27	0	1	4	5	17.8571	0
1081	2	59	1																				28	0	0	0	0	0	0
1082	2	60		1	1	1											1				1		28	0	0	7	7	25	0
1083	1	54		1							1												28	0	0	0	0	0	0
1084	1	40	1																				28	0	0	1	1	3.57143	0
1085	2	52								1		1											28	1	0	1	2	7.14286	0
1086	1	59		1	1							1											17	6	11	7	24	85.7143	1
1087	1	62		1																			23	1	5	4	10	35.7143	0
1088	2	58			1							1											19	0	9	4	13	46.4286	0
1089	1	35	1																				28	0	0	7	7	25	0
1090	2	67		1							1	1											28	0	0	0	0	0	0
1091	1	60		1	1						1												26	0	2	2	4	14.2857	0
1092	2	46						1		1								1					25	0	3	0	3	10.7143	0
1093	2	54								1		1											19	0	9	4	13	46.4286	0
1094	1	46	1																				28	0	0	6	6	21.4286	0
1095	2	47																1					28	0	0	0	0	0	0
1096	2	49								1													26	0	2	4	6	21.4286	0
1097	1	42	1																				23	1	5	6	12	42.8571	0
1098	2	29	1																				26	0	2	0	2	7.14286	0
1099	2	53	1																				27	0	1	0	1	3.57143	0
1100	1	76		1	1		1				1			1									24	4	4	2	10	35.7143	4
1101	1	38	1																				28	1	0	2	3	10.7143	0
1102	2	32	1																				24	0	4	0	4	14.2857	0
1103	2	45	1																				28	0	0	0	0	0	0
1104	2	24	1																				28	0	0	1	1	3.57143	0
1105	2	55				1				1													28	0	0	2	2	7.14286	0
1106	1	50	1																				28	0	0	0	0	0	0
1107	1	59	1																				26	0	2	1	3	10.7143	0
1108	1	25	1																				28	0	0	0	0	0	0
1109	2	30	1																				28	0	0	0	0	0	0
1110	1	47																					22	0	6	1	7	25	0
1111	2	39	1																				25	0	3	8	11	39.2857	0
1112	1	43									1												27	0	1	1	2	7.14286	0
1113	2	76		1																			28	0	0	2	2	7.14286	0
1114	1	85									1										1		28	0	0	4	4	14.2857	0
1115	2	53			1																		27	1	1	2	4	14.2857	0
1116	2	62	1																				15	6	13	11	30	107.143	0
1117	2	45	1																				21	0	7	5	12	42.8571	0
1118	2	29	1																				24	0	4	0	4	14.2857	0
1119	1	24																			1	1	28	0	0	0	0	0	0
1120	1	64										1											27	0	1	1	2	7.14286	0
1121	1	68		1						1							1						18	6	10	10	26	92.8571	3
1122	2	38	1																				28	0	0	3	3	10.7143	0
1123	1	33	1																				28	0	0	6	6	21.4286	0
1124	2	36	1																				28	0	0	0	0	0	0
1125	2	62	1																				28	0	0	5	5	17.8571	0
1126	2	55	1																				24	0	4	5	9	32.1429	0
1127	1	79									1											1	26	0	2	4	6	21.4286	0
1128	1	62								1													27	0	1	5	6	21.4286	0
1129	1	55			1		1																22	0	6	2	8	28.5714	0
1130	1	38	1																				28	0	0	0	0	0	0
1131	1	22	1																				28	0	0	0	0	0	0
1132	2	57																					28	0	0	2	2	7.14286	0
1133	2	54	1																				26	0	2	3	5	17.8571	0
1134	2	58	1																				28	0	0	0	0	0	0
1135	2	66									1												23	0	5	4	9	32.1429	0
1136	2	55	1																				28	1	0	0	1	3.57143	0
1137	1	38	1																			1	28	0	0	1	1	3.57143	0
1138	1	69																					23	3	5	3	11	39.2857	1
1139	1	57	1																				24	1	4	6	11	39.2857	0
1140	2	69		1	1						1												22	0	6	6	12	42.8571	0
1141	2	61				1																	28	0	0	3	3	10.7143	0
1142	2	65																1					26	2	2	4	8	28.5714	0
1143	1	29	1																				28	0	0	0	0	0	0
1144	2	38	1																				26	0	2	2	4	14.2857	0
1145	2	53		1					1											1	1	1	23	0	5	2	7	25	0
1146	2	70		1		1						1											19	0	9	2	11	39.2857	0
1147	1	57																1			1		28	0	0	0	0	0	0
1148	2	49							1														28	0	0	4	4	14.2857	0
1149	1	53								1								1					26	0	2	5	7	25	0
1150	1	70		1	1						1	1											15	2	13	3	18	64.2857	0
1151	2	57										1											22	0	6	3	9	32.1429	0
1152	2	62	1																				28	3	0	0	3	10.7143	0
1153	1	37	1																				25	1	3	3	7	25	0
1154	2	32	1																				27	1	1	8	10	35.7143	0
1155	1	42																					28	0	0	0	0	0	0
1156	1	24	1																				28	0	0	0	0	0	0
1157	1	29	1																			1	27	2	1	2	5	17.8571	0
1158	2	65																					24	0	4	10	14	50	0
1159	2	25	1																				28	0	0	0	0	0	0
1160	1	23	1																				28	0	0	1	1	3.57143	0
1161	1	60		1														1					17	2	11	9	22	78.5714	1
1162	2	69				1												1					13	1	15	5	21	75	0
1163	2	69		1																			18	2	10	2	14	50	0
1164	2	79		1										1									0	0	28	0	28	100	0
1165	2	71		1											1								18	0	10	9	19	67.8571	0
1166	2	33	1																				28	0	0	7	7	25	0
1167	2	63		1																			24	2	4	1	7	25	0
1168	2	62				1						1											28	1	0	2	3	10.7143	0
1169	2	62		1																			26	0	2	4	6	21.4286	0
1170	1	54	1																				26	0	2	7	9	32.1429	0
1171	1	54		1								1											21	1	7	9	17	60.7143	0
1172	2	53	1																				19	3	9	7	19	67.8571	2
1173	2	76		1																			6	1	22	2	25	89.2857	0
1174	1	67	1																				19	0	9	5	14	50	0
1175	2	62		1																			28	3	0	0	3	10.7143	0
1176	2	56																	1				26	1	2	8	11	39.2857	0
1177	2	69										1			1					1	1		19	0	9	8	17	60.7143	0
1178	2	59									1												21	0	7	10	17	60.7143	0
1179	1	45									1												28	1	0	1	2	7.14286	0
1180	2	76		1		1					1												23	0	5	7	12	42.8571	0
1181	1	55																		1			11	4	17	6	27	96.4286	0
1182	2	60	1																				19	1	9	2	12	42.8571	0
1183	2	27	1																				28	0	0	0	0	0	0
1184	2	53		1	1					1													23	3	5	8	16	57.1429	0
1185	2	56																			1		27	0	1	3	4	14.2857	0
1186	1	72		1	1		1																23	1	5	1	7	25	0
1187	1	48																			1		28	0	0	1	1	3.57143	0
1188	2	72			1																		11	2	17	0	19	67.8571	0
1189	1	55		1							1												12	0	16	5	21	75	0
1190	2	59									1												26	1	2	2	5	17.8571	0
1191	2	34	1																				25	0	3	5	8	28.5714	0
1192	1	50																			1		28	0	0	0	0	0	0
1193	1	65			1																		26	0	2	7	9	32.1429	0
1194	2	26	1																				28	0	0	5	5	17.8571	0
1195	1	64															1						28	0	0	3	3	10.7143	0
1196	1	63	1																				27	0	1	6	7	25	0
1197	1	63	1																				26	0	2	7	9	32.1429	0
1198	2	66	1																				20	0	8	4	12	42.8571	0
1199	2	62	1																				24	2	4	5	11	39.2857	0
1200	2	56		1																			27	1	1	8	10	35.7143	0
1201	2	61	1																				28	1	0	5	6	21.4286	0
1202	1	61									1												25	0	3	5	8	28.5714	0
1203	2	71		1	1						1												14	13	14	4	31	110.714	5
1204	1	17	1																				28	0	0	1	1	3.57143	0
1205	2	26	1																				28	0	0	0	0	0	0
1206	2	44	1																				24	0	4	6	10	35.7143	0
1207	1	57	1																				25	1	3	4	8	28.5714	0
1208	2	69									1							1					25	0	3	0	3	10.7143	0
1209	2	40																					28	0	0	1	1	3.57143	0
1210	1	93		1							1												21	3	7	9	19	67.8571	1
1211	1	50							1			1					1						28	0	0	1	1	3.57143	0
1212	1	51	1																				13	0	15	5	20	71.4286	0
1213	2	43							1													1	28	2	0	2	4	14.2857	0
1214	2	65		1																			12	0	16	8	24	85.7143	0
1215	1	58	1																				27	1	1	6	8	28.5714	0
1216	2	53																					28	0	0	0	0	0	0
1217	1	48	1																				15	0	13	2	15	53.5714	0
1218	2	57	1																				26	0	2	6	8	28.5714	0
1219	1	65		1																			27	1	1	0	2	7.14286	0
1220	1	56	1																				28	0	0	2	2	7.14286	0
1221	1	44			1																		28	0	0	0	0	0	0
1222	1	53	1																				28	0	0	2	2	7.14286	0
1223	1	48							1														28	0	0	2	2	7.14286	0
1224	1	57		1			1			1													28	0	0	6	6	21.4286	0
1225	2	23	1																				28	0	0	1	1	3.57143	0
1226	2	64		1	1	1						1							1				26	0	2	6	8	28.5714	0
1227	2	56	1																				25	2	3	9	14	50	0
1228	2	51									1							1					27	0	1	9	10	35.7143	0
1229	1	67			1						1												20	0	8	10	18	64.2857	0
1230	1	67	1																				24	2	4	2	8	28.5714	0
1231	2	49	1																				28	0	0	0	0	0	0
1232	1	54																		1			26	0	2	0	2	7.14286	0
1233	2	31	1																				27	0	1	0	1	3.57143	0
1234	2	58	1																				26	0	2	4	6	21.4286	0
1235	1	56	1																				16	0	12	3	15	53.5714	0
1236	2	24																					28	2	0	0	2	7.14286	0
1237	2	48	1																				28	0	0	2	2	7.14286	0
1238	2	62		1								1											27	0	1	8	9	32.1429	0
1239	2	51	1																				21	0	7	0	7	25	0
1240	2	74		1							1												14	6	14	7	27	96.4286	0
1241	2	40											1					1					20	14	8	0	22	78.5714	6
1242	2	30	1																				24	0	4	0	4	14.2857	0
1243	2	47	1																				25	0	3	6	9	32.1429	0
1244	1	64		1							1												21	0	7	11	18	64.2857	0
1245	1	60	1																				28	1	0	0	1	3.57143	0
1246	2	65										1											28	0	0	4	4	14.2857	0
1247	2	72	1																				23	0	5	10	15	53.5714	0
1248	2	62				1						1						1					25	0	3	2	5	17.8571	0
1249	1	52		1																			22	3	6	2	11	39.2857	2
1250	1	26	1																				28	0	0	0	0	0	0
1251	2	52	1																				28	0	0	0	0	0	0
1252	2	72		1		1																	10	0	18	6	24	85.7143	0
1253	2	55	1																				28	0	0	3	3	10.7143	0
1254	1	54	1																				25	0	3	2	5	17.8571	0
1255	1	60																				1	27	0	1	4	5	17.8571	0
1256	1	28																			1		28	0	0	0	0	0	0
1257	1	42	1																				24	1	4	7	12	42.8571	0
1258	1	37	1																				28	0	0	0	0	0	0
1259	2	63	1																				22	0	6	9	15	53.5714	0
1260	2	25																					26	1	2	0	3	10.7143	0
1261	2	64									1	1											25	0	3	0	3	10.7143	0
1262	2	56																					28	0	0	0	0	0	0
1263	2	63	1																				26	2	2	3	7	25	0
1264	2	56		1							1	1						1					28	2	0	0	2	7.14286	0
1265	2	44	1																				28	0	0	0	0	0	0
1266	1	37																					24	0	4	3	7	25	0
1267	2	56		1						1	1	1											27	0	1	3	4	14.2857	0
1268	2	75			1																		26	0	2	5	7	25	0
1269	2	27	1																				24	0	4	0	4	14.2857	0
1270	2	42	1																				28	0	0	4	4	14.2857	0
1271	2	56																					28	0	0	0	0	0	0
1272	1	59									1												24	0	4	2	6	21.4286	0
1273	1	47	1																				21	2	7	1	10	35.7143	0
1274	1	59			1																		25	0	3	2	5	17.8571	0
1275	2	22	1																				28	1	0	0	1	3.57143	1
1276	1	40																					27	0	1	2	3	10.7143	0
1277	2	60										1											27	1	1	4	6	21.4286	0
1278	2	57	1																				23	0	5	4	9	32.1429	0
1279	2	55																1					20	0	8	1	9	32.1429	0
1280	1	63		1	1																	1	22	0	6	0	6	21.4286	0
1281	1	59		1																		1	18	0	10	6	16	57.1429	0
1282	2	50																1					28	2	0	2	4	14.2857	1
1283	2	58		1						1								1					26	0	2	8	10	35.7143	0
1284	1	53								1													25	0	3	1	4	14.2857	0
1285	1	59	1																				26	0	2	3	5	17.8571	0
1286	1	57		1								1											25	0	3	2	5	17.8571	0
1287	1	37	1																			1	28	0	0	2	2	7.14286	0
1288	2	25	1																				28	0	0	0	0	0	0
1289	2	23																					28	1	0	0	1	3.57143	0
1290	2	28	1																				28	0	0	0	0	0	0
1291	2	35	1																				28	0	0	6	6	21.4286	0
1292	2	54		1	1						1	1											27	0	1	3	4	14.2857	0
1293	2	53							1	1								1					28	0	0	1	1	3.57143	0
1294	2	54	1																				28	1	0	0	1	3.57143	0
1295	2	59																			1		27	0	1	6	7	25	0
1296	1	48	1																				27	0	1	0	1	3.57143	0
1297	1	66	1																				25	0	3	3	6	21.4286	0
1298	2	72		1		1																	10	0	18	7	25	89.2857	0
1299	2	57				1																	27	0	1	2	3	10.7143	0
1300	2	26	1																				24	0	4	12	16	57.1429	0
1301	1	57		1																			18	0	10	0	10	35.7143	0
1302	1	62		1							1												8	1	20	2	23	82.1429	0
1303	1	31	1																				24	0	4	0	4	14.2857	0
1304	2	50								1													23	0	5	8	13	46.4286	0
1305	1	45	1																				19	0	9	3	12	42.8571	0
1306	2	42	1																				28	0	0	4	4	14.2857	0
1307	2	71										1											9	2	19	6	27	96.4286	0
1308	1	85		1			1				1												23	3	5	3	11	39.2857	0
1309	2	76		1																			7	0	21	3	24	85.7143	0
1310	2	64				1																	27	4	1	4	9	32.1429	0
1311	1	55		1	1						1												26	0	2	0	2	7.14286	0
1312	2	64																		1	1		15	4	13	4	21	75	4
1313	2	59		1																			23	2	5	4	11	39.2857	0
1314	1	56			1																	1	25	0	3	5	8	28.5714	0
1315	1	23	1																				24	0	4	0	4	14.2857	0
1316	2	62			1							1											20	8	8	6	22	78.5714	4
1317	2	55																					27	0	1	0	1	3.57143	0
1318	2	46	1																				27	0	1	4	5	17.8571	0
1319	2	81				1								1						1			12	0	16	11	27	96.4286	0
1320	1	62		1								1										1	28	2	0	5	7	25	0
1321	1	18	1																				28	0	0	0	0	0	0
1322	1	42						1		1							1						27	0	1	4	5	17.8571	0
1323	2	53								1									1				28	0	0	0	0	0	0
1324	1	52		1																			28	0	0	1	1	3.57143	0
1325	1	68			1																		0	0	28	0	28	100	0
1326	1	68		1																			28	1	0	0	1	3.57143	0
1327	2	73				1												1					21	0	7	1	8	28.5714	0
1328	2	55		1																			28	0	0	0	0	0	0
1329	1	70		1					1														28	0	0	6	6	21.4286	0
1330	2	59										1											28	6	0	2	8	28.5714	0
1331	2	24																		1			28	0	0	0	0	0	0
1332	2	55	1																				28	0	0	6	6	21.4286	0
1333	2	34	1																				26	0	2	0	2	7.14286	0
1334	1	44	1																			1	23	0	5	0	5	17.8571	0
1335	2	63		1																			13	1	15	9	25	89.2857	0
1336	1	45		1																			28	1	0	7	8	28.5714	0
1337	1	63																		1	1		4	0	24	10	34	121.429	0
1338	1	49	1																				24	0	4	4	8	28.5714	0
1339	1	54		1	1		1					1											25	1	3	8	12	42.8571	1
1340	2	62														1							25	1	3	4	8	28.5714	0
1341	2	58		1		1																	21	3	7	6	16	57.1429	0
1342	2	24	1																				28	0	0	0	0	0	0
1343	2	75		1	1																		20	0	8	7	15	53.5714	0
1344	2	47	1																				27	0	1	4	5	17.8571	0
1345	1	65		1								1					1						25	0	3	5	8	28.5714	0
1346	2	55	1																				28	0	0	1	1	3.57143	0
1347	1	55							1														28	0	0	0	0	0	0
1348	1	25		1																			28	0	0	0	0	0	0
1349	1	40	1																				28	0	0	4	4	14.2857	0
1350	2	55										1											25	0	3	3	6	21.4286	0
1351	2	73		1							1												27	0	1	0	1	3.57143	0
1352	2	49	1																				27	0	1	2	3	10.7143	0
1353	2	56	1																				18	0	10	1	11	39.2857	0
1354	2	72			1						1				1								27	0	1	4	5	17.8571	0
1355	2	59		1								1											27	0	1	5	6	21.4286	0
1356	2	38	1																				28	0	0	2	2	7.14286	0
1357	1	70																					24	0	4	8	12	42.8571	0
1358	1	50		1								1											25	2	3	9	14	50	1
1359	1	37		1																			28	0	0	1	1	3.57143	0
1360	2	57		1	1						1												7	0	21	4	25	89.2857	0
1361	1	44		1			1																25	0	3	0	3	10.7143	0
1362	1	42	1																				28	1	0	0	1	3.57143	0
1363	1	49															1						28	2	0	3	5	17.8571	0
1364	1	42	1																				26	0	2	6	8	28.5714	0
1365	2	45	1																				24	0	4	2	6	21.4286	0
1366	2	53																					28	0	0	4	4	14.2857	0
1367	1	57																				1	24	1	4	2	7	25	0
1368	2	38	1																				27	0	1	0	1	3.57143	0
1369	2	58	1																				28	0	0	4	4	14.2857	0
1370	1	56																1					28	0	0	0	0	0	0
1371	1	45		1	1																	1	21	0	7	0	7	25	0
1372	2	61																					22	0	6	10	16	57.1429	0
1373	1	59																				1	21	0	7	5	12	42.8571	0
1374	2	46		1	1																		26	0	2	0	2	7.14286	0
1375	2	31	1																				27	0	1	4	5	17.8571	0
1376	2	49									1												27	1	1	4	6	21.4286	1
1377	1	51	1																				27	0	1	2	3	10.7143	0
1378	2	36													1								28	0	0	3	3	10.7143	0
1379	1	53															1						28	0	0	2	2	7.14286	0
1380	2	45	1																				24	0	4	0	4	14.2857	0
1381	2	40																			1		25	0	3	0	3	10.7143	0
1382	1	43	1																				27	0	1	3	4	14.2857	0
1383	2	65		1		1																	26	0	2	3	5	17.8571	0
1384	2	46													1								26	0	2	6	8	28.5714	0
1385	1	17	1																				28	0	0	0	0	0	0
1386	1	62		1																			19	0	9	9	18	64.2857	0
1387	2	35	1																				28	0	0	0	0	0	0
1388	1	53	1																				15	0	13	8	21	75	0
1389	2	53					1			1													26	0	2	1	3	10.7143	0
1390	1	53	1																				27	2	1	6	9	32.1429	0
1391	2	44	1																				28	0	0	1	1	3.57143	0
1392	1	55		1								1						1			1	1	16	0	12	7	19	67.8571	0
1393	2	63		1																			24	1	4	2	7	25	0
1394	2	79									1												8	2	20	6	28	100	0
1395	2	37	1																				28	0	0	2	2	7.14286	0
1396	1	21	1																				28	0	0	0	0	0	0
1397	1	49	1																				28	0	0	1	1	3.57143	0
1398	2	31	1																				28	0	0	2	2	7.14286	0
1399	1	43		1	1																		24	0	4	5	9	32.1429	0
1400	1	27	1																				28	1	0	0	1	3.57143	0
1401	2	55																					22	0	6	8	14	50	0
1402	2	50	1																				24	0	4	2	6	21.4286	0
1403	2	40	1																				27	0	1	2	3	10.7143	0
1404	1	45	1																				28	0	0	4	4	14.2857	0
1405	2	42	1																				26	0	2	8	10	35.7143	0
1406	2	53	1																				25	0	3	6	9	32.1429	0
1407	2	53	1																				28	0	0	2	2	7.14286	0
1408	2	32																			1		23	0	5	0	5	17.8571	0
1409	1	60															1						28	0	0	0	0	0	0
1410	2	42	1																				28	0	0	0	0	0	0
1411	2	69		1	1																		21	2	7	7	16	57.1429	1
1412	2	48									1												28	0	0	0	0	0	0
1413	1	56	1																				19	0	9	7	16	57.1429	0
1414	2	63		1																			24	0	4	8	12	42.8571	0
1415	2	53																					26	0	2	6	8	28.5714	0
1416	2	45	1																				26	0	2	1	3	10.7143	0
1417	2	69		1																			28	0	0	0	0	0	0
1418	1	40	1																			1	28	0	0	0	0	0	0
1419	2	56							1														26	0	2	1	3	10.7143	0
1420	2	38	1																				28	0	0	0	0	0	0
1421	1	37			1																		26	1	2	3	6	21.4286	0
1422	2	46	1																				24	0	4	8	12	42.8571	0
1423	1	21	1																			1	28	0	0	0	0	0	0
1424	2	49			1				1														26	0	2	4	6	21.4286	0
1425	2	47	1																				27	0	1	2	3	10.7143	0
1426	1	43	1																				27	0	1	3	4	14.2857	0
1427	2	40									1										1		28	1	0	4	5	17.8571	0
1428	1	31							1													1	27	0	1	3	4	14.2857	0
1429	2	35	1																				24	0	4	3	7	25	0
1430	1	47																					26	0	2	0	2	7.14286	0
1431	2	62		1	1							1											26	0	2	2	4	14.2857	0
1432	1	58	1																				27	0	1	7	8	28.5714	0
1433	1	53	1																				28	0	0	1	1	3.57143	0
1434	1	28	1																				28	0	0	0	0	0	0
1435	2	64	1																				19	0	9	6	15	53.5714	0
1436	1	57																					23	0	5	4	9	32.1429	0
1437	1	61	1																				28	0	0	0	0	0	0
1438	2	51						1															28	0	0	0	0	0	0
1439	1	67	1																				27	0	1	5	6	21.4286	0
1440	2	39																			1		27	3	1	0	4	14.2857	0
1441	2	53			1																	1	28	0	0	2	2	7.14286	0
1442	2	41	1																				22	0	6	2	8	28.5714	0
1443	1	55	1																				20	2	8	4	14	50	1
1444	2	28	1																				28	0	0	7	7	25	0
1445	1	37	1																			1	25	0	3	6	9	32.1429	0
1446	2	63		1	1						1												26	0	2	1	3	10.7143	0
1447	1	41		1	1																	1	27	0	1	0	1	3.57143	0
1448	2	61		1																			23	0	5	2	7	25	0
1449	1	28	1																				28	0	0	1	1	3.57143	0
1450	1	40	1																				28	0	0	0	0	0	0
1451	1	60		1	1																		25	0	3	6	9	32.1429	0
1452	2	32	1																				28	0	0	0	0	0	0
1453	1	49	1																			1	26	0	2	5	7	25	0
1454	1	51	1																				28	2	0	0	2	7.14286	1
1455	2	70								1													19	1	9	2	12	42.8571	0
1456	1	65															1						18	1	10	5	16	57.1429	0
1457	1	66		1																			14	2	14	7	23	82.1429	0
1458	1	39							1														28	0	0	7	7	25	0
1459	1	59		1	1																		27	0	1	0	1	3.57143	0
1460	2	70		1	1							1											23	0	5	4	9	32.1429	0
1461	1	55	1																			1	28	1	0	1	2	7.14286	1
1462	2	53																	1				9	0	19	8	27	96.4286	0
1463	1	48	1																				24	0	4	1	5	17.8571	0
1464	2	71	1																				6	2	22	3	27	96.4286	0
1465	1	53			1																	1	26	3	2	8	13	46.4286	1
1466	2	55	1																				17	0	11	4	15	53.5714	0
1467	2	38	1																				23	0	5	2	7	25	0
1468	1	47	1																				24	2	4	4	10	35.7143	1
1469	2	40																					28	0	0	2	2	7.14286	0
1470	2	46	1																				28	1	0	8	9	32.1429	0
1471	1	82	1																				1	0	27	0	27	96.4286	0
1472	1	28	1																				28	0	0	0	0	0	0
1473	1	38	1																			1	25	0	3	0	3	10.7143	0
1474	2	46	1																				28	0	0	2	2	7.14286	0
1475	2	53								1									1				26	0	2	6	8	28.5714	0
1476	1	45			1						1												28	0	0	2	2	7.14286	0
1477	1	61		1						1	1												28	0	0	0	0	0	0
1478	2	70																		1	1		21	0	7	14	21	75	0
1479	1	37	1																			1	20	0	8	2	10	35.7143	0
1480	2	56	1																				28	0	0	2	2	7.14286	0
1481	2	40																					25	0	3	4	7	25	0
1482	1	45						1															20	0	8	2	10	35.7143	0
1483	1	55																				1	22	3	6	2	11	39.2857	2
1484	1	52			1																		19	6	9	2	17	60.7143	1
1485	2	36	1																				28	0	0	1	1	3.57143	0
1486	1	58			1																		24	0	4	6	10	35.7143	0
1487	1	42		1																			28	0	0	0	0	0	0
1488	1	48									1												28	1	0	0	1	3.57143	0
1489	1	56	1																			1	24	0	4	7	11	39.2857	0
1490	2	56							1									1				1	23	2	5	6	13	46.4286	0
1491	2	65		1	1																		18	0	10	10	20	71.4286	0
1492	1	57		1					1														20	0	8	6	14	50	0
1493	1	30	1																				28	0	0	0	0	0	0
1494	1	42		1																			27	0	1	8	9	32.1429	0
1495	1	48	1																				28	0	0	2	2	7.14286	0
1496	2	58	1																				11	1	17	8	26	92.8571	0
1497	1	58		1	1						1												27	0	1	4	5	17.8571	0
1498	2	51	1																				28	1	0	8	9	32.1429	0
1499	1	32	1																				28	0	0	1	1	3.57143	0
1500	2	78																		1			24	0	4	5	9	32.1429	0
1501	1	62										1											24	0	4	1	5	17.8571	0
1502	2	71									1												21	0	7	10	17	60.7143	0
1503	1	57	1																				27	3	1	1	5	17.8571	1
1504	1	65		1																			28	0	0	2	2	7.14286	0
1505	2	27	1																				24	0	4	0	4	14.2857	0
1506	2	34																	1				28	0	0	5	5	17.8571	0
1507	2	34	1																				26	0	2	9	11	39.2857	0
1508	2	52		1								1											27	0	1	4	5	17.8571	0
1509	1	40	1																			1	27	0	1	1	2	7.14286	0
1510	1	45	1																				20	0	8	0	8	28.5714	0
1511	1	49																					19	0	9	4	13	46.4286	0
1512	2	53																					27	0	1	5	6	21.4286	0
1513	1	58																					26	0	2	2	4	14.2857	0
1514	1	30	1																			1	25	6	3	0	9	32.1429	0
1515	2	57																					24	0	4	4	8	28.5714	0
1516	1	54			1																1		21	1	7	5	13	46.4286	1
1517	1	54	1																				23	0	5	13	18	64.2857	0
1518	2	51	1																				28	0	0	0	0	0	0
1519	1	34	1																			1	27	0	1	2	3	10.7143	0
1520	2	58	1																				24	1	4	5	10	35.7143	0
1521	1	41	1																			1	28	0	0	0	0	0	0
1522	2	40	1																				26	0	2	4	6	21.4286	0
1523	2	53				1																	26	0	2	2	4	14.2857	0
1524	1	40																					28	0	0	2	2	7.14286	0
1525	2	54								1													23	0	5	1	6	21.4286	0
1526	1	35	1																				27	0	1	0	1	3.57143	0
1527	1	49		1					1														26	4	2	3	9	32.1429	0
1528	2	58	1																				28	1	0	2	3	10.7143	0
1529	2	34																					27	0	1	0	1	3.57143	0
1530	1	57		1			1																27	0	1	3	4	14.2857	0
1531	2	40	1																				27	0	1	3	4	14.2857	0
1532	2	22	1																				28	0	0	0	0	0	0
1533	1	47	1																				26	0	2	0	2	7.14286	0
1534	1	59		1																			28	2	0	2	4	14.2857	0
1535	1	54		1																			17	1	11	5	17	60.7143	0
1536	2	43																	1				28	0	0	0	0	0	0
1537	1	50		1																			28	1	0	0	1	3.57143	0
1538	1	46	1																				26	0	2	4	6	21.4286	0
1539	2	61				1																	18	0	10	9	19	67.8571	0
1540	2	59	1																				25	3	3	10	16	57.1429	1
1541	2	65				1						1											22	0	6	9	15	53.5714	0
1542	2	63	1																				14	0	14	8	22	78.5714	0
1543	1	59	1																				17	0	11	6	17	60.7143	0
1544	1	57		1																			28	0	0	1	1	3.57143	0
1545	1	54																					28	0	0	1	1	3.57143	0
1546	1	68		1								1											26	0	2	1	3	10.7143	0
1547	1	20																					28	0	0	0	0	0	0
1548	1	57						1															26	2	2	2	6	21.4286	0
1549	2	82									1												12	1	16	8	25	89.2857	0
1550	1	41			1																	1	26	0	2	3	5	17.8571	0
1551	1	63		1													1						22	0	6	8	14	50	0
1552	1	58							1														16	2	12	10	24	85.7143	0
1553	2	79		1		1																	2	0	26	2	28	100	0
1554	1	60	1																				27	0	1	8	9	32.1429	0
1555	1	60			1																		20	0	8	7	15	53.5714	0
1556	1	50																					19	0	9	4	13	46.4286	0
1557	1	61																					27	1	1	6	8	28.5714	0
1558	2	45	1																				28	0	0	0	0	0	0
1559	1	46	1																				23	0	5	0	5	17.8571	0
1560	2	32	1																				28	0	0	2	2	7.14286	0
1561	1	35	1																				27	0	1	6	7	25	0
1562	1	52	1																				26	0	2	7	9	32.1429	0
1563	1	29	1																			1	24	0	4	2	6	21.4286	0
1564	2	53										1											26	0	2	1	3	10.7143	0
1565	1	56																		1	1		28	0	0	0	0	0	0
1566	2	56	1																				28	1	0	2	3	10.7143	0
1567	2	57	1																				28	2	0	1	3	10.7143	0
1568	2	56										1											28	0	0	0	0	0	0
1569	1	54	1																				24	0	4	2	6	21.4286	0
1570	1	48	1																				27	0	1	3	4	14.2857	0
1571	2	69		1							1	1											20	4	8	7	19	67.8571	0
1572	2	68		1							1	1											25	0	3	13	16	57.1429	0
1573	1	47		1																		1	28	0	0	0	0	0	0
1574	2	54								1													18	0	10	8	18	64.2857	0
1575	1	50		1	1																		28	0	0	0	0	0	0
1576	2	47	1																				28	0	0	2	2	7.14286	0
1577	1	57													1							1	21	1	7	0	8	28.5714	0
1578	1	73							1													1	26	2	2	0	4	14.2857	0
1579	1	33	1																				28	0	0	0	0	0	0
1580	2	49																	1				26	0	2	4	6	21.4286	0
1581	2	59																					28	1	0	4	5	17.8571	0
1582	1	25	1																				28	0	0	0	0	0	0
1583	1	47		1					1								1					1	28	0	0	0	0	0	0
1584	2	44							1														25	0	3	2	5	17.8571	0
1585	2	64		1	1																		20	0	8	10	18	64.2857	0
1586	1	54																					27	1	1	0	2	7.14286	1
1587	2	60	1																				27	1	1	3	5	17.8571	0
1588	1	57		1	1																		22	0	6	7	13	46.4286	0
1589	1	55			1																	1	14	0	14	1	15	53.5714	0
1590	2	60		1								1			1								27	2	1	2	5	17.8571	0
1591	2	61		1		1						1											28	0	0	3	3	10.7143	0
1592	2	44	1																				28	0	0	0	0	0	0
1593	2	73				1																	22	0	6	6	12	42.8571	0
1594	2	58		1																			23	1	5	8	14	50	0
1595	1	61	1																				10	2	18	3	23	82.1429	1
1596	2	21	1																				28	0	0	0	0	0	0
1597	1	39										1											28	0	0	8	8	28.5714	0
1598	2	52																1					28	0	0	2	2	7.14286	0
1599	2	48	1																				27	1	1	4	6	21.4286	0
1600	2	22	1																				27	0	1	1	2	7.14286	0
1601	1	47	1																				20	0	8	8	16	57.1429	0
1602	1	37	1																			1	27	0	1	2	3	10.7143	0
1603	2	42	1																				27	0	1	1	2	7.14286	0
1604	2	57	1																				26	0	2	3	5	17.8571	0
1605	1	36																					28	0	0	0	0	0	0
1606	2	36	1																				23	0	5	2	7	25	0
1607	1	44	1																				26	0	2	4	6	21.4286	0
1608	1	48	1																				27	5	1	5	11	39.2857	2
1609	1	33	1																			1	23	0	5	0	5	17.8571	0
1610	2	68			1																		12	0	16	6	22	78.5714	0
1611	2	39	1																				24	0	4	4	8	28.5714	0
1612	2	61		1																			27	0	1	6	7	25	0
1613	1	42	1																				28	0	0	6	6	21.4286	0
1614	2	48	1																				27	0	1	1	2	7.14286	0
1615	2	35	1																				27	0	1	1	2	7.14286	0
1616	2	53									1												23	6	5	0	11	39.2857	0
1617	1	38	1																				24	0	4	0	4	14.2857	0
1618	1	56		1																			25	1	3	6	10	35.7143	0
1619	2	61		1	1															1	1		18	0	10	6	16	57.1429	0
1620	1	41							1														27	1	1	3	5	17.8571	0
1621	2	44																			1		24	0	4	0	4	14.2857	0
1622	1	58		1																		1	28	0	0	3	3	10.7143	0
1623	2	78		1		1							1										15	0	13	10	23	82.1429	0
1624	2	54							1														28	0	0	2	2	7.14286	0
1625	1	68		1	1																		28	0	0	0	0	0	0
1626	1	60	1																				26	6	2	0	8	28.5714	1
1627	1	35	1																				28	1	0	3	4	14.2857	0
1628	1	68		1	1																	1	24	4	4	7	15	53.5714	0
1629	2	56	1																				23	0	5	14	19	67.8571	0
1630	2	48	1																				28	0	0	2	2	7.14286	0
1631	1	32	1																				28	0	0	2	2	7.14286	0
1632	1	47	1																				28	1	0	3	4	14.2857	1
1633	2	55		1						1													27	0	1	3	4	14.2857	0
1634	2	51																					26	0	2	2	4	14.2857	0
1635	1	42	1																			1	25	2	3	0	5	17.8571	2
1636	2	50		1																			27	0	1	0	1	3.57143	0
1637	1	44			1																		26	4	2	2	8	28.5714	0
1638	2	75		1																1	1		24	4	4	5	13	46.4286	3
1639	1	44																					27	0	1	3	4	14.2857	0
1640	2	62	1																				25	0	3	3	6	21.4286	0
1641	1	59	1																				26	0	2	2	4	14.2857	0
1642	1	51	1																			1	26	2	2	2	6	21.4286	0
1643	2	62	1																				25	1	3	9	13	46.4286	0
1644	2	76		1	1	1	1				1			1	1						1		22	1	6	10	17	60.7143	0
1645	2	29	1																				26	2	2	5	9	32.1429	1
1646	2	60	1																				19	2	9	5	16	57.1429	0
1647	2	41	1																				27	0	1	1	2	7.14286	0
1648	2	59											1										28	0	0	2	2	7.14286	0
1649	2	47	1																				27	0	1	2	3	10.7143	0
1650	1	37	1																				28	0	0	0	0	0	0
1651	2	59		1								1											28	5	0	14	19	67.8571	0
1652	2	60				1																	17	3	11	8	22	78.5714	0
1653	1	44	1																			1	28	1	0	0	1	3.57143	0
1654	2	55															1						21	0	7	9	16	57.1429	0
1655	2	66																					27	1	1	3	5	17.8571	0
1656	1	60	1																				26	1	2	6	9	32.1429	0
1657	2	51								1									1				23	0	5	3	8	28.5714	0
1658	2	50	1																				27	0	1	4	5	17.8571	0
1659	2	64		1																			21	1	7	2	10	35.7143	0
1660	2	35	1																				28	0	0	0	0	0	0
1661	1	75		1	1																		24	0	4	4	8	28.5714	0
1662	1	49																					23	0	5	8	13	46.4286	0
1663	2	57	1																				28	0	0	5	5	17.8571	0
1664	2	58	1																				26	0	2	5	7	25	0
1665	1	57	1																				28	0	0	0	0	0	0
1666	2	49	1																				26	0	2	0	2	7.14286	0
1667	2	49	1																				27	0	1	0	1	3.57143	0
1668	1	34	1																			1	27	0	1	5	6	21.4286	0
1669	2	55		1																			17	0	11	7	18	64.2857	0
1670	1	34	1																			1	28	0	0	0	0	0	0
1671	1	64		1																			26	1	2	4	7	25	0
1672	1	49		1																		1	25	7	3	0	10	35.7143	4
1673	1	55	1																				25	0	3	0	3	10.7143	0
1674	2	42	1																				28	0	0	1	1	3.57143	0
1675	2	47	1																				25	0	3	3	6	21.4286	0
1676	1	60	1																				26	0	2	7	9	32.1429	0
1677	1	42			1																		19	1	9	1	11	39.2857	0
1678	1	41	1																				21	0	7	0	7	25	0
1679	1	46	1																				21	3	7	4	14	50	1
1680	1	55		1																			28	0	0	8	8	28.5714	0
1681	1	44							1														27	0	1	1	2	7.14286	0
1682	1	54																					19	0	9	0	9	32.1429	0
1683	2	48	1																				28	0	0	1	1	3.57143	0
1684	2	61																					21	1	7	8	16	57.1429	1
1685	2	39	1																				28	0	0	2	2	7.14286	0
1686	2	42	1																				28	1	0	0	1	3.57143	0
1687	1	53	1																				28	0	0	6	6	21.4286	0
1688	2	32																			1		28	0	0	0	0	0	0
1689	1	45	1																			1	26	1	2	0	3	10.7143	0
1690	2	48	1																				27	0	1	2	3	10.7143	0
1691	2	48	1																				28	0	0	3	3	10.7143	0
1692	1	38	1																				27	1	1	0	2	7.14286	0
1693	1	34	1																			1	28	1	0	0	1	3.57143	0
1694	1	34	1																				28	1	0	0	1	3.57143	0
1695	2	55									1												25	0	3	8	11	39.2857	0
1696	2	68		1	1	1																	28	1	0	4	5	17.8571	0
1697	2	62		1																			26	1	2	1	4	14.2857	0
1698	2	49	1																				28	0	0	1	1	3.57143	0
1699	1	52		1																		1	22	0	6	0	6	21.4286	0
1700	1	60							1													1	28	1	0	1	2	7.14286	0
1701	1	39	1																			1	24	2	4	0	6	21.4286	0
1702	1	56							1														26	0	2	0	2	7.14286	0
1703	1	37	1																				27	0	1	2	3	10.7143	0
1704	2	40	1																				28	0	0	0	0	0	0
1705	1	43	1																			1	25	0	3	0	3	10.7143	0
1706	2	64		1																			17	0	11	10	21	75	0
1707	1	25	1																				24	0	4	7	11	39.2857	0
1708	2	39																	1				28	0	0	0	0	0	0
1709	1	87		1	1		1																26	2	2	10	14	50	0
1710	2	40	1																				28	0	0	0	0	0	0
1711	2	37	1																				26	0	2	3	5	17.8571	0
1712	2	63										1			1								22	2	6	10	18	64.2857	1
1713	1	28	1																			1	28	0	0	1	1	3.57143	0
1714	1	48	1																			1	28	0	0	2	2	7.14286	0
1715	1	54		1																			28	4	0	7	11	39.2857	0
1716	2	41	1																				27	0	1	3	4	14.2857	0
1717	2	51	1																				21	3	7	6	16	57.1429	0
1718	1	57		1																			25	1	3	3	7	25	0
1719	2	30	1																				28	0	0	2	2	7.14286	0
1720	1	46	1																				26	0	2	0	2	7.14286	0
1721	2	40	1																				28	0	0	0	0	0	0
1722	2	72		1							1										1		19	1	9	8	18	64.2857	1
1723	1	38	1																			1	26	0	2	2	4	14.2857	0
1724	2	45	1																				27	0	1	5	6	21.4286	0
1725	2	53	1																				27	1	1	2	4	14.2857	0
1726	2	50																					28	0	0	0	0	0	0
1727	1	30	1																				28	0	0	0	0	0	0
1728	2	48	1																				28	0	0	2	2	7.14286	0
1729	2	56	1																				24	0	4	10	14	50	0
1730	2	53								1								1					7	1	21	0	22	78.5714	0
1731	2	45	1																				21	0	7	4	11	39.2857	0
1732	2	22	1																				28	0	0	0	0	0	0
1733	1	62	1																				21	0	7	7	14	50	0
1734	2	46	1																				26	0	2	14	16	57.1429	0
1735	2	42								1									1				28	0	0	0	0	0	0
1736	1	47	1																			1	28	0	0	0	0	0	0
1737	2	48																					26	0	2	0	2	7.14286	0
1738	2	51	1																				28	0	0	0	0	0	0
1739	1	40	1																				27	0	1	6	7	25	0
1740	1	42	1																			1	27	1	1	7	9	32.1429	0
1741	1	65								1													23	0	5	11	16	57.1429	0
1742	2	50			1																		28	0	0	0	0	0	0
1743	1	53																				1	28	0	0	0	0	0	0
1744	2	44	1																				27	0	1	1	2	7.14286	0
1745	2	55	1																				25	0	3	0	3	10.7143	0
1746	2	33	1																				28	0	0	6	6	21.4286	0
1747	2	51																			1		26	0	2	0	2	7.14286	0
1748	1	51		1	1																		19	0	9	0	9	32.1429	0
1749	1	50	1																				27	1	1	2	4	14.2857	0
1750	2	47					1																28	1	0	0	1	3.57143	0
1751	2	73		1																	1		27	0	1	0	1	3.57143	0
1752	1	58		1	1																	1	25	0	3	4	7	25	0
1753	1	55	1																				27	1	1	1	3	10.7143	0
1754	1	56		1																			27	0	1	1	2	7.14286	0
1755	1	45	1																				27	0	1	0	1	3.57143	0
1756	1	49	1																			1	16	0	12	5	17	60.7143	0
1757	2	56	1																				28	0	0	3	3	10.7143	0
1758	2	51	1																				24	0	4	3	7	25	0
1759	1	63		1	1																		16	1	12	6	19	67.8571	0
1760	1	39	1																			1	28	2	0	0	2	7.14286	0
1761	1	53	1																				28	1	0	2	3	10.7143	0
1762	1	46	1																				27	0	1	0	1	3.57143	0
1763	1	43	1																			1	24	0	4	6	10	35.7143	0
1764	2	60																					18	0	10	6	16	57.1429	0
1765	2	65	1																				27	0	1	4	5	17.8571	0
1766	1	36	1																				28	1	0	5	6	21.4286	0
1767	2	64	1																				26	0	2	5	7	25	0
1768	1	41	1																				28	1	0	0	1	3.57143	0
1769	1	53	1																				24	0	4	4	8	28.5714	0
1770	1	45	1																			1	28	1	0	0	1	3.57143	0
1771	1	41	1																				25	0	3	2	5	17.8571	0
1772	1	54		1							1											1	28	0	0	0	0	0	0
1773	2	51	1																				28	0	0	0	0	0	0
1774	1	54	1																				24	0	4	1	5	17.8571	0
1775	2	61		1																			24	0	4	8	12	42.8571	0
1776	2	46	1																				28	0	0	1	1	3.57143	0
1777	1	65	1																				23	2	5	6	13	46.4286	2
1778	1	68					1										1						10	6	18	6	30	107.143	1
1779	1	32	1																				25	0	3	2	5	17.8571	0
1780	2	36	1																				28	0	0	0	0	0	0
1781	2	76		1																			12	1	16	6	23	82.1429	0
1782	2	57	1																				17	2	11	0	13	46.4286	1
1783	1	51	1																			1	28	0	0	0	0	0	0
1784	1	65		1	1																		13	0	15	4	19	67.8571	0
1785	1	63			1												1						26	0	2	1	3	10.7143	0
1786	1	55	1																				9	0	19	5	24	85.7143	0
1787	2	37	1																				27	2	1	6	9	32.1429	0
1788	2	55		1																			22	3	6	2	11	39.2857	0
1789	2	65								1													22	1	6	4	11	39.2857	0
1790	1	50		1	1																		25	1	3	7	11	39.2857	0
1791	2	48		1						1													28	0	0	1	1	3.57143	0
1792	2	50													1								25	0	3	5	8	28.5714	0
1793	2	56			1																		27	1	1	6	8	28.5714	0
1794	1	44		1																			27	0	1	0	1	3.57143	0
1795	2	38	1																				16	6	12	2	20	71.4286	6
1796	1	55																					22	0	6	7	13	46.4286	0
1797	1	54	1																				28	0	0	0	0	0	0
1798	1	53																		1			27	0	1	8	9	32.1429	0
1799	2	55			1																		24	0	4	6	10	35.7143	0
1800	2	32	1																				24	0	4	0	4	14.2857	0
1801	2	50	1																				24	0	4	1	5	17.8571	0
1802	1	49	1																				28	0	0	2	2	7.14286	0
1803	2	41	1																				28	1	0	0	1	3.57143	0
1804	1	52	1																			1	19	0	9	4	13	46.4286	0
1805	1	46	1																				26	0	2	0	2	7.14286	0
1806	1	61	1																				18	0	10	13	23	82.1429	0
1807	1	46		1							1												28	0	0	3	3	10.7143	0
1808	2	38	1																				28	2	0	1	3	10.7143	0
1809	2	28	1																				28	0	0	1	1	3.57143	0
1810	2	54	1																				24	0	4	2	6	21.4286	0
1811	2	47	1																				22	2	6	5	13	46.4286	0
1812	2	53														1							24	0	4	0	4	14.2857	0
1813	1	56	1																				24	0	4	4	8	28.5714	0
1814	2	66		1																			24	1	4	4	9	32.1429	0
1815	2	67	1																				24	1	4	7	12	42.8571	0
1816	2	46	1																				28	0	0	3	3	10.7143	0
1817	2	66	1																				25	1	3	6	10	35.7143	0
1818	2	67		1								1											28	4	0	3	7	25	0
1819	2	40	1																				28	0	0	0	0	0	0
1820	1	31	1																			1	27	0	1	1	2	7.14286	0
1821	2	45	1																				23	0	5	4	9	32.1429	0
1822	2	36	1																				25	0	3	2	5	17.8571	0
1823	1	54		1																		1	27	1	1	2	4	14.2857	0
1824	2	33	1																				21	0	7	4	11	39.2857	0
1825	1	51	1																				23	0	5	8	13	46.4286	0
1826	2	47																					28	0	0	0	0	0	0
1827	2	21	1																				28	1	0	0	1	3.57143	0
1828	2	53																		1			28	0	0	3	3	10.7143	0
1829	2	49		1	1				1														25	1	3	1	5	17.8571	0
1830	2	29	1																				24	0	4	0	4	14.2857	0
1831	2	50	1																				28	0	0	1	1	3.57143	0
1832	2	58										1											28	2	0	3	5	17.8571	0
1833	2	53	1																				21	0	7	7	14	50	0
1834	1	14	1																			1	28	2	0	0	2	7.14286	0
1835	1	62		1	1																		20	2	8	2	12	42.8571	0
1836	1	63	1																				16	0	12	7	19	67.8571	0
1837	2	62	1																				24	1	4	5	10	35.7143	0
1838	1	49			1																	1	20	0	8	4	12	42.8571	0
1839	1	32																				1	27	0	1	2	3	10.7143	0
1840	1	59		1								1											28	0	0	2	2	7.14286	0
1841	2	31	1																				27	0	1	1	2	7.14286	0
1842	2	52																					26	0	2	0	2	7.14286	0
1843	1	51		1																			28	0	0	0	0	0	0
1844	2	47	1																				27	1	1	1	3	10.7143	0
1845	1	42		1																			27	0	1	1	2	7.14286	0
1846	2	47	1																				24	1	4	0	5	17.8571	0
1847	1	48	1																			1	24	0	4	0	4	14.2857	0
1848	2	40	1																				25	1	3	1	5	17.8571	0
1849	1	52	1																				25	0	3	2	5	17.8571	0
1850	1	47	1																				28	0	0	1	1	3.57143	0
1851	1	64	1																				23	1	5	4	10	35.7143	0
1852	1	44		1																		1	21	0	7	0	7	25	0
1853	2	42	1																			1	22	0	6	7	13	46.4286	0
1854	2	44																					28	0	0	1	1	3.57143	0
1855	1	25	1																				26	2	2	0	4	14.2857	0
1856	1	45																				1	23	0	5	3	8	28.5714	0
1857	1	40	1																			1	26	0	2	3	5	17.8571	0
1858	1	55	1																			1	22	0	6	2	8	28.5714	0
1859	1	41	1																				27	0	1	0	1	3.57143	0
1860	2	57																1					26	0	2	2	4	14.2857	0
1861	1	74		1																			21	1	7	0	8	28.5714	1
1862	1	48	1																				27	0	1	0	1	3.57143	0
1863	1	38			1																		27	0	1	0	1	3.57143	0
1864	1	57	1																			1	22	2	6	0	8	28.5714	0
1865	1	48	1																			1	21	0	7	7	14	50	0
1866	1	46	1																			1	24	1	4	1	6	21.4286	1
1867	2	39	1																				28	0	0	0	0	0	0
1868	1	44	1																			1	28	1	0	2	3	10.7143	1
1869	1	29																					28	1	0	3	4	14.2857	0
1870	1	51			1						1											1	21	3	7	10	20	71.4286	1
1871	1	41	1																				19	5	9	5	19	67.8571	1
1872	2	54	1																			1	28	1	0	1	2	7.14286	0
1873	1	20	1																				28	1	0	0	1	3.57143	0
1874	2	56	1																				28	0	0	0	0	0	0
1875	2	42	1																				24	1	4	9	14	50	0
1876	2	58				1																	27	0	1	5	6	21.4286	0
1877	1	56		1													1						28	0	0	1	1	3.57143	0
1878	2	63		1														1					17	6	11	4	21	75	5
1879	1	65	1																				27	0	1	4	5	17.8571	0
1880	2	56			1							1											28	1	0	0	1	3.57143	0
1881	2	46					1																28	0	0	1	1	3.57143	0
1882	1	56		1	1			1			1												24	0	4	7	11	39.2857	0
1883	1	64	1																				26	0	2	4	6	21.4286	0
1884	2	51	1																				25	3	3	0	6	21.4286	0
1885	2	54																					28	0	0	0	0	0	0
1886	2	40	1																				27	0	1	3	4	14.2857	0
1887	1	54	1																				27	2	1	4	7	25	0
1888	1	33	1																				28	0	0	5	5	17.8571	0
1889	2	45								1													28	0	0	0	0	0	0
1890	1	49											1									1	20	0	8	2	10	35.7143	0
1891	1	47																				1	27	0	1	2	3	10.7143	0
1892	2	59																					27	0	1	2	3	10.7143	0
1893	2	37	1																				28	0	0	1	1	3.57143	0
1894	2	72		1								1						1					27	0	1	1	2	7.14286	0
1895	1	57									1												15	1	13	0	14	50	1
1896	1	49	1																				25	1	3	2	6	21.4286	0
1897	2	29	1																				27	2	1	0	3	10.7143	2
1898	1	58	1																				16	0	12	3	15	53.5714	0
1899	1	52			1																		25	1	3	4	8	28.5714	0
1900	1	66		1																			28	0	0	0	0	0	0
1901	2	38	1																				26	0	2	6	8	28.5714	0
1902	1	40																					27	1	1	2	4	14.2857	0
1903	1	61									1											1	23	2	5	3	10	35.7143	0
1904	1	35									1												27	1	1	0	2	7.14286	0
1905	2	53	1																				12	0	16	4	20	71.4286	0
1906	2	60	1																				20	0	8	8	16	57.1429	0
1907	2	51		1							1												26	0	2	4	6	21.4286	0
1908	1	33		1	1																		27	1	1	0	2	7.14286	0
1909	2	61										1											28	0	0	0	0	0	0
1910	1	41		1																			15	1	13	0	14	50	1
1911	1	31	1																			1	28	1	0	3	4	14.2857	0
1912	1	40	1																			1	28	0	0	0	0	0	0
1913	1	24	1																				28	0	0	0	0	0	0
1914	2	65		1							1												17	8	11	10	29	103.571	0
1915	2	58	1																				15	0	13	2	15	53.5714	0
1916	1	71	1																			1	21	2	7	7	16	57.1429	1
1917	2	46			1																		28	0	0	2	2	7.14286	0
1918	2	74		1		1						1											1	0	27	1	28	100	0
1919	2	67		1																			28	1	0	3	4	14.2857	0
1920	1	56		1								1										1	28	0	0	0	0	0	0
1921	2	59		1							1												28	0	0	0	0	0	0
1922	1	38	1																			1	28	0	0	0	0	0	0
1923	1	13	1																				28	0	0	0	0	0	0
1924	1	71		1																			19	8	9	4	21	75	0
1925	1	76																					22	8	6	7	21	75	1
1926	2	55									1												28	0	0	12	12	42.8571	0
1927	1	58	1																				27	0	1	2	3	10.7143	0
1928	1	54															1					1	21	0	7	9	16	57.1429	0
1929	2	55						1															26	0	2	3	5	17.8571	0
1930	2	45	1																				22	0	6	5	11	39.2857	0
1931	2	50				1																	27	2	1	1	4	14.2857	0
1932	2	69		1								1											15	7	13	6	26	92.8571	1
1933	1	57	1																				27	2	1	0	3	10.7143	0
1934	2	54								1													28	0	0	0	0	0	0
1935	2	44	1																				28	0	0	0	0	0	0
1936	2	39	1																				28	0	0	3	3	10.7143	0
1937	2	40	1																				27	0	1	0	1	3.57143	0
1938	2	53	1																				27	0	1	0	1	3.57143	0
1939	2	39	1																				26	0	2	0	2	7.14286	0
1940	2	25	1																				24	0	4	5	9	32.1429	0
1941	1	60															1						28	0	0	1	1	3.57143	0
1942	2	47	1																				27	0	1	0	1	3.57143	0
1943	1	58										1											18	0	10	5	15	53.5714	0
1944	1	44	1																				26	0	2	1	3	10.7143	0
1945	2	43	1																				23	0	5	2	7	25	0
1946	2	61																			1		27	1	1	0	2	7.14286	1
1947	2	22	1																				26	2	2	1	5	17.8571	0
1948	2	38	1																				23	0	5	5	10	35.7143	0
1949	2	51									1												28	0	0	0	0	0	0
1950	2	33																					27	0	1	0	1	3.57143	0
1951	1	55		1	1																	1	11	0	17	0	17	60.7143	0
1952	2	60	1																				26	0	2	4	6	21.4286	0
1953	2	56			1																		9	0	19	5	24	85.7143	0
1954	2	27	1																				27	0	1	0	1	3.57143	0
1955	1	45		1	1																	1	25	0	3	1	4	14.2857	0
1956	2	55	1																				28	0	0	0	0	0	0
1957	1	57	1																				26	0	2	2	4	14.2857	0
1958	1	55	1																				28	1	0	2	3	10.7143	1
1959	1	65									1												19	0	9	8	17	60.7143	0
1960	1	34	1																			1	26	0	2	1	3	10.7143	0
1961	2	47	1																				28	0	0	2	2	7.14286	0
1962	1	59	1																				27	1	1	4	6	21.4286	1
1963	2	38																					28	1	0	4	5	17.8571	0
1964	2	33			1				1													1	28	0	0	0	0	0	0
1965	2	54																					26	0	2	7	9	32.1429	0
1966	1	63	1																				25	0	3	5	8	28.5714	0
1967	1	61	1																			1	27	0	1	2	3	10.7143	0
1968	2	32	1																				28	0	0	0	0	0	0
1969	2	48		1																			26	1	2	5	8	28.5714	1
1970	2	47			1																		28	0	0	0	0	0	0
1971	2	58										1											28	0	0	2	2	7.14286	0
1972	1	43	1																				24	0	4	4	8	28.5714	0
1973	1	51	1																			1	27	0	1	0	1	3.57143	0
1974	2	50	1																				28	1	0	1	2	7.14286	0
1975	1	33	1																			1	28	0	0	0	0	0	0
1976	1	47	1																			1	26	0	2	1	3	10.7143	0
1977	1	58	1																				9	0	19	7	26	92.8571	0
1978	1	64	1																				28	1	0	4	5	17.8571	0
1979	2	45		1								1						1					19	0	9	5	14	50	0
1980	1	64	1																				28	0	0	0	0	0	0
1981	2	55	1																				27	0	1	2	3	10.7143	0
1982	2	26		1			1																28	0	0	0	0	0	0
1983	2	81																					26	0	2	3	5	17.8571	0
1984	1	67		1													1					1	27	0	1	0	1	3.57143	0
1985	2	18	1																				28	0	0	0	0	0	0
1986	1	60	1																			1	28	0	0	4	4	14.2857	0
1987	1	66									1											1	25	1	3	3	7	25	0
1988	1	25	1																				24	0	4	0	4	14.2857	0
1989	2	82		1		1																	18	1	10	5	16	57.1429	1
1990	2	62	1																				27	0	1	1	2	7.14286	0
1991	1	46	1																				28	0	0	0	0	0	0
1992	1	59						1															16	0	12	8	20	71.4286	0
1993	2	42																					28	0	0	0	0	0	0
1994	1	48																				1	28	2	0	4	6	21.4286	0
1995	2	49	1																				28	0	0	1	1	3.57143	0
1996	2	64				1		1							1					1	1		22	0	6	9	15	53.5714	0
1997	1	39		1																			28	0	0	0	0	0	0
1998	1	57		1																			25	0	3	5	8	28.5714	0
1999	2	57										1		1									27	0	1	0	1	3.57143	0
[truncated: 8,018 more rows]
